# Supplementary material for: Network control energy reductions under DMT relate to serotonin receptors, signal diversity, and subjective experience
Source: Commun Biol. 2025 Apr 18;8:631. doi: 10.1038/s42003-025-08078-9 (PMC12008288; doi:10.1038/s42003-025-08078-9)
Supplement: Supplementary file 3 — Supplementary Data 1 [file 42003_2025_8078_MOESM3_ESM.xlsx]

## Sheet: Fig. 2  CE full
DMT														PCB
42.7046	67.7556	52.9732	83.8891	38.9748	49.9636	198.846	82.017	92.3288	51.8534	93.4347	73.6062	46.9929	53.932	87.8754	121.833	53.2854	115.745	72.4991	56.7602	101.38	40.3301	107.253	103.559	96.5539	58.0984	56.8797	40.8468
68.5962	87.0806	85.9216	111.613	84.292	65.4519	289.37	138.136	150.316	115.819	123.726	117.751	73.7867	100.144	130.173	128.005	63.8178	170.829	75.1745	73.9878	98.7447	65.0942	176.502	114.523	150.402	91.4924	89.6237	60.7408
84.3979	143.57	142.104	89.7431	110.653	80.4671	248.958	152.173	188.586	139.933	128.314	183.724	88.5477	108.242	150.707	138.745	73.717	181.571	82.559	99.38	70.5331	89.6449	192.173	96.7939	163.65	102.171	96.5982	63.0703
92.0372	197.978	170.326	49.8924	106.203	102.004	130.868	117.283	182.695	104.435	106.05	192.697	90.4717	105.75	121.715	161.359	72.3681	130.211	88.6334	140.343	58.5452	104.933	148.032	127.834	119.34	87.8937	90.6033	51.262
87.4232	218.385	152.772	51.9652	85.9498	120.474	61.0525	81.3381	141.902	62.5685	100.876	121.779	76.3743	148.227	82.5267	184.012	67.1715	70.7126	86.1331	149.827	64.8169	135.477	98.3074	223.295	87.2746	68.0732	84.1407	47.3452
78.2105	222.001	114.773	82.2632	50.2652	125.307	73.8088	77.3657	98.611	53.0901	128.014	73.4382	55.2822	188.31	79.7973	178.491	64.4459	59.2355	95.2264	103.848	67.5945	174.065	81.6145	285.935	87.2921	60.655	77.0477	54.5797
101.347	227.704	87.8071	82.0372	37.6873	129.163	107.801	94.3816	99.4027	84.7674	137.204	107.392	60.3118	150.937	104.669	146.153	80.5986	89.8167	129.081	71.8824	67.3349	175.728	96.7886	247.644	67.3516	71.2705	59.8731	59.1089
158.505	184.986	69.4795	63.3295	98.1853	126.658	112.296	110.41	132.033	128.657	89.4421	152.001	91.3142	103.705	118.848	114.476	121.841	111.262	160.48	87.4333	69.2454	138.177	143.057	151.112	44.7795	82.6717	38.2886	52.236
181.831	108.883	57.2983	80.3036	187.357	110.218	99.1092	114.545	135.948	130.474	44.555	157.59	106.517	129.413	111.349	116.405	159.314	99.8855	144.675	97.2129	72.2637	106.443	207.627	77.4086	78.3793	81.599	32.3575	40.3277
130.95	87.6768	53.497	114.125	208.885	95.0569	98.6478	101.308	101.232	95.8833	52.1926	145.775	93.2161	153.672	96.0684	129.981	184.117	87.5146	100.81	77.7573	69.6005	99.9873	224.575	55.5453	116.032	76.2555	43.8734	37.895
82.1771	133.601	51.823	112.412	161.066	91.5449	116.209	79.6438	100.546	67.9154	65.9104	117.036	80.493	105.568	78.3666	105.745	262.521	96.2145	97.2222	76.6869	56.8193	106.711	179.537	72.4284	88.042	77.0165	52.6405	45.0823
104.636	155.939	47.9451	80.0906	110.846	87.448	122.426	69.8875	156.732	49.3484	55.889	73.3482	95.7429	69.1421	65.0294	59.5024	362.312	102.083	142.44	103.636	39.8109	108.516	153.3	106.988	55.2013	70.0525	51.5089	54.3176
142.847	140.221	48.7728	60.3246	82.4691	69.8706	104.729	71.9086	184.061	47.1437	69.5351	75.7922	122.048	102.684	70.1752	69.8073	316.037	95.0286	164.487	112.51	41.3169	96.6734	175.404	143.534	80.111	59.0419	51.722	71.9483
121.589	145.086	63.7393	63.5533	64.5499	54.1933	83.0709	66.4877	132.293	93.2881	102.489	123.834	125.436	123.889	93.4961	163.497	153.818	89.9063	153.178	91.4021	68.1927	86.5886	177.456	162.76	103.539	67.7149	52.2034	90.8397
70.4565	134.989	82.746	73.0712	63.8704	55.4251	71.2952	64.733	76.6464	134.776	95.536	138.721	96.1438	83.7248	110.939	255.862	110.636	93.869	165.376	71.8908	89.3956	110.848	157.468	139.938	84.5877	78.8408	47.7432	83.9189
73.73	86.0824	86.4246	77.606	85.5117	64.9962	58.7513	97.8879	69.0968	95.3354	58.0719	117.612	64.2763	52.9471	95.7343	254.292	220.177	100.376	168.894	74.8656	77.7979	154.961	156.918	94.2203	74.0331	59.7987	43.9646	60.6773
142.96	105.664	74.8963	81.6295	113.591	69.8944	49.1549	145.719	83.3811	44.4706	49.5121	114.108	49.914	78.6114	67.1074	182.631	262.837	111.679	121.023	97.7747	50.6625	173.181	162.864	85.6216	89.7696	35.8929	44.1291	56.9749
204.351	225.787	60.9705	92.9449	133.426	70.0912	53.7032	146.959	115.32	79.2829	59.9046	109.67	50.3577	111.135	79.1643	140.527	178.03	118.609	99.6837	125.751	38.327	164.33	202.498	126.169	98.8355	45.0585	40.9572	64.7055
185.482	292.793	58.5292	103.321	138.765	68.9864	63.4053	103.368	175.122	142.936	57.9316	88.0773	76.8952	110.889	140.192	151.273	127.606	109.278	155.165	122.049	40.6597	153.889	335.754	142.776	101.406	58.8102	41.0165	60.8019
115.011	238.598	71.7932	97.4799	127.454	64.8951	68.3763	65.2513	201.292	143.558	60.5755	97.5749	137.305	93.1182	169.115	155.475	132.747	95.8828	174.823	79.3114	50.4415	164.026	430.172	104.329	100.875	48.5053	55.6694	51.2638
82.2133	176.405	96.5027	84.4731	106.525	62.5012	79.492	50.3756	145.96	96.5254	81.32	126.338	184.337	84.4124	120.187	147.742	112.122	100.482	109.851	53.9557	69.255	199.982	327.129	77.469	84.6915	39.7262	82.1251	46.0132
108.764	154.22	113.375	83.4509	98.082	60.9699	89.6787	46.1956	86.6644	51.8177	92.9173	121.778	161.163	92.6617	88.3076	195.736	85.6295	102.412	80.5669	84.8129	79.5492	213.669	184.799	87.7349	73.0533	42.2841	113.557	43.6323
126.613	111.749	113.1	86.9227	119.312	58.8557	82.5761	75.3724	83.3139	48.0374	85.6577	125.267	105.782	122.602	140.803	305.895	81.8201	87.7759	119.495	119.859	67.1746	164.924	207.307	82.7934	86.22	47.0256	134.764	57.2302
99.2252	64.5897	99.3985	84.1619	149.536	69.6573	64.4845	148.318	104.157	93.6116	87.7015	160.563	93.5577	153.794	178.068	378.492	72.178	81.9051	120.668	110.331	57.5909	131.675	282.279	70.2409	85.7876	78.1762	128.515	80.9537
68.3753	84.3475	75.9575	83.7084	146.221	97.0221	54.2495	191.9	109.204	121.233	126.655	144.394	121.473	140.842	120.222	351.581	66.2736	91.9081	79.2693	90.8126	71.0329	180.037	265.557	116.227	59.6902	138.761	103.699	81.88
67.31	155.908	62.794	88.049	127.278	108.399	57.3627	147.034	97.7105	83.0818	171.211	84.3981	130.951	97.9461	79.6014	271.938	87.6215	91.948	73.1423	89.7042	77.2499	205.851	241.134	196.367	61.8819	164.255	89.4767	60.0621
82.7176	202.134	75.7005	80.3077	143.226	86.7687	74.8937	87.6137	66.5222	44.9324	158.887	106.83	107.91	90.5842	147.671	211.125	102.863	79.4621	96.92	81.7629	66.1453	134.299	240.327	219.766	90.8278	127.865	100.269	48.3115
88.5273	182.273	84.5709	62.3898	170.517	68.5176	92.2971	105.587	43.8191	62.5907	107.724	174.708	80.3273	116.875	209.847	166.097	118.99	78.1817	111.677	81.1496	72.676	90.7052	188.479	173.92	87.5779	85.5452	109.787	53.7585
83.3752	128.818	63.4198	59.4422	149.162	79.3656	84.6376	158.87	65.7846	102.53	96.078	145.71	75.6779	110.92	168.488	120.843	189.493	79.9523	120.906	125.683	88.1236	164.922	158.702	120.342	69.0627	85.9302	91.3662	75.91
82.4734	139.007	63.1874	75.236	100.773	90.4877	71.0157	153.327	104.517	137.722	133.422	68.9548	99.7893	77.7642	113.807	121.138	286.706	75.1361	109.662	167.702	69.7996	241.384	245.248	107.665	86.3397	114.179	61.1115	109.488
89.9298	227.72	137.315	84.4545	83.4015	89.1859	87.9656	104.923	112.854	155.308	135.726	78.788	134.075	69.9432	122.629	187.481	317.588	85.4929	70.7713	146.575	45.6452	228.486	297.969	122.168	107.395	130.813	59.9288	121.978
96.8417	266.436	229.938	70.3551	84.1318	97.5178	107.016	88.803	93.8455	127.722	92.8138	139.332	150.642	70.9255	138.646	243.996	245.431	123.499	54.3718	100.506	59.8459	184.371	200.705	115.479	86.3955	116.045	84.9586	111.186
106.465	200.604	247.801	53.94	82.2556	109.402	82.655	102.23	69.8551	100.582	68.6644	149.705	142.788	60.5177	137.34	224.16	158.129	152.017	69.4046	86.9258	74.1778	150.788	107.56	73.9292	66.2231	85.5278	94.3406	108.612
107.707	151.769	197.173	57.6625	97.3169	101.384	49.1565	100.533	43.785	129.533	64.8896	124.565	117.861	85.4082	153.467	165.332	131.583	140.333	61.1958	84.7096	56.0612	104.763	136.658	49.0552	80.3448	80.6701	74.4636	106.402
87.473	180.568	130.419	72.8827	116.691	84.9881	57.4636	88.7458	43.2714	144.108	54.5188	118.097	87.7624	142.802	169.519	120.092	158.114	111.139	52.07	71.2674	46.4965	65.2455	170.837	77.1863	92.9552	103.344	68.2502	73.5776
78.8876	193.977	82.7577	82.7316	102.76	76.7529	81.8873	82.9284	72.0398	91.3519	66.5736	147.775	81.6202	146.216	156.51	96.2782	168.049	96.7551	100.695	65.763	58.9174	81.5941	130.346	102.298	82.6796	111.781	99.4441	44.2197
129.353	153.287	62.307	96.7723	78.9394	68.1714	80.2293	73.2249	89.7464	61.4605	110.878	190.223	113.759	88.6216	142.33	88.8298	141.79	105.491	147.891	66.0844	60.5456	156.321	114.503	77.2016	71.1433	87.4813	149.544	56.5904
185.445	116.521	70.2035	115.698	83.6343	70.2871	64.1213	62.6546	85.943	95.9972	124.488	185.469	140.239	52.8337	129.669	88.5548	136.631	127.243	118.242	61.1624	81.3828	233.698	191.722	47.4326	62.1067	61.9244	182.059	73.9897
160.132	110.32	88.6594	114.673	95.6928	94.7428	53.0403	62.6006	90.7836	112.471	86.0019	117.04	126.627	64.3293	94.2092	91.2782	145.8	140.573	68.5612	60.9653	160.233	245.92	274.889	54.6381	58.1416	55.0085	168.877	67.8751
86.7442	131.745	111.844	83.1773	85.0527	114.087	52.5229	60.0602	101.2	88.9752	49.4009	70.4703	111.175	77.476	75.2904	134.688	116.179	125.896	60.3159	63.9486	215.964	190.441	269.532	68.6628	66.7803	54.1243	115.914	59.9194
51.9018	184.007	146.641	53.7441	66.9566	106.638	70.9226	48.1884	94.0773	87.6618	39.8417	92.1467	111.716	71.7238	111.64	205.195	69.2547	83.4839	56.99	60.1633	165.446	138.905	210.906	74.7306	67.1224	48.7369	71.8956	59.8317
66.0415	223.731	172.322	50.4389	59.5477	95.8388	91.7334	45.79	79.3072	113.009	37.889	127.21	90.7852	58.2922	142.547	209.905	91.4376	52.4052	36.989	62.4079	85.8745	132.937	171.358	96.8262	55.0424	39.0283	68.7376	56.4906
85.4195	199.283	161.491	59.7718	58.5221	94.1554	78.6848	53.1014	74.3719	135.187	36.6087	141.642	54.8075	53.5325	129.955	159.14	163.432	70.8927	46.6093	67.7737	80.9801	135.292	152.474	128.653	72.5809	32.4612	74.9099	52.3578
87.63	146.423	125.362	67.9487	62.843	87.1524	53.8138	54.9946	78.9538	157.698	41.7439	142.126	54.053	65.5647	131.801	192.355	175.546	117.434	92.4	53.8957	119.589	124.21	132.802	138.611	117.849	36.8313	68.3849	51.106
73.7687	117.246	117.051	76.9057	72.7514	87.238	77.0038	61.1633	80.5764	190.232	52.6938	110.085	69.7048	76.84	154.484	296.636	104.461	139.111	136.346	37.3268	117.078	111.834	134.975	134.872	126.983	49.8651	63.2829	54.2413
63.3634	107.822	131.492	89.1899	77.4076	114.675	136.965	83.353	69.5559	235.722	69.2738	69.5922	65.7845	65.6228	117.822	299.361	59.874	117.919	176.862	37.0254	65.7782	100.995	148.131	142.442	93.8143	58.3768	60.5954	71.4417
68.7017	101.439	124.778	98.6351	68.1543	140.984	159.214	91.58	68.5101	265.294	77.6473	94.1186	83.8241	52.0387	51.3033	204.553	82.2214	88.7805	211.236	37.8529	29.2506	88.1196	137.098	151.726	65.7695	57.6592	50.5877	83.5181
75.4895	105.659	104.401	110.218	57.2754	126.092	122.095	72.1727	101.787	228.645	59.3192	167.336	135.005	64.6012	81.7459	149.635	91.9961	78.2273	208.424	48.4014	52.5966	76.5615	140.195	137.013	61.5994	56.5756	56.4635	60.9703
86.8483	117.381	119.617	121.964	57.1046	100.975	75.1633	52.1988	123.774	150.791	36.7757	202.867	141.536	79.2064	193.396	129.364	71.4034	84.3147	159.322	93.6965	113.307	71.1327	202.517	121.124	72.0401	61.15	83.061	33.5571
122.222	112.374	139.338	115.843	63.8123	110.467	55.5172	50.8894	89.252	133.433	51.827	190.391	85.6699	66.79	231.994	97.0035	76.3144	95.0302	107.661	129.71	145.772	74.2987	247.888	138.186	94.1379	68.3058	92.5022	48.8836
146.937	92.6267	103.329	87.4908	79.1211	140.071	50.3996	55.8094	61.474	196.353	84.7001	169.074	51.3658	58.0891	153.137	118.043	96.1024	98.4315	73.5041	100.973	133.284	83.7211	202.093	162.613	96.9812	81.2524	70.12	88.0591
129.364	96.5084	61.0494	70.8438	115.534	143.565	53.0808	59.2846	94.0087	269.081	81.6652	137.478	66.8912	102.119	76.8722	180.296	83.2325	91.3954	50.5346	46.9986	125.562	85.6505	133.562	156.29	67.1689	93.5848	51.9181	96.0123
125.898	153.59	71.7415	88.1305	148.329	107.224	77.4682	66.7732	127.837	316.825	56.3073	107.9	89.6155	173.234	65.5418	164.268	75.7549	94.7952	47.1331	46.4245	141.719	86.5666	115.009	140.042	51.07	93.5003	53.2053	68.2277
163.392	214.224	86.4695	107.014	135.535	70.408	109.19	75.1028	115.397	314.733	59.5439	108.829	105.504	183.941	84.7181	101.102	98.9714	111.38	70.8852	98.5368	146.505	98.0097	125.079	147.183	78.1077	92.3638	54.6496	42.175
166.37	207.809	64.2277	88.1255	103.023	63.3358	113.171	82.8493	95.6118	230.526	81.3358	121.779	110.74	121.657	113.87	114.625	96.334	117.309	112.164	145.822	127.358	100.997	153.088	141.469	101.697	119.26	50.2448	43.951
125.79	175.406	53.525	50.633	112.233	85.9297	89.8104	90.4448	89.8568	122.843	79.1209	107.563	96.055	97.8022	142	170.613	77.4408	100.28	165.12	154.239	109.63	83.9946	198.631	104.383	84.659	154.916	46.7002	58.398
136.13	206.648	66.6547	38.4409	139.418	108.154	77.7115	92.6788	82.6147	96.8545	52.4737	77.6394	89.4686	162.797	141.095	201.329	117.788	90.948	219.677	134.407	88.5541	75.9663	200.461	77.9229	59.0841	142.881	40.6616	60.3734
191.4	266.318	68.5547	50.3462	117.764	109.472	92.3593	84.4092	84.7793	127.382	34.1636	68.8126	98.3955	196.636	127.887	253.161	173.09	113.349	224.437	121.071	61.0452	84.4236	144.6	74.0032	56.9947	95.4426	40.4132	52.7583
183.438	254.937	71.8663	57.1174	69.6974	102.627	130.483	69.2063	89.7542	129.707	33.6209	88.1548	82.7	122.138	144.77	311.308	143.938	146.899	155.347	118.938	59.1494	86.4174	113.652	68.2368	61.5536	76.2037	58.5106	48.4925
112.336	188.597	83.3853	54.3905	52.5616	108.387	179.035	53.4424	67.3304	112.323	42.1346	116.444	73.231	66.5662	155.64	284.948	76.2262	154.7	79.3357	104.934	89.5974	79.6512	142.712	93.551	53.5124	99.1432	84.2771	50.3406
80.9454	137.913	73.6368	49.9056	56.7865	126.432	201.261	50.5721	43.1664	101.688	54.9765	141.413	136.074	117.616	119.371	210.073	67.7283	126.309	84.9061	77.7442	106.975	79.5762	176.904	156.123	63.2189	111.774	99.9254	59.8177
105.764	98.7559	72.1517	43.8831	60.5	138.496	176.111	67.1705	63.0705	82.462	70.475	167.531	212.143	150.297	92.2126	175.83	100.074	95.7421	153.251	63.1953	95.8298	100.939	177.236	175.36	117.221	87.0984	92.9982	75.5255
113.859	78.238	114.383	41.7619	82.1338	147.224	144.697	80.7939	102.01	85.6498	83.6181	188.61	206.46	92.0039	96.4435	189.118	108.367	97.7967	185.105	60.4261	99.2742	140.566	155.009	151.805	159.343	52.7587	67.4605	74.4632
80.618	124.588	129.94	45.9887	115.646	155.863	140.039	70.1206	115.933	136.994	82.9521	176.047	166.635	80.8886	79.773	220.875	94.3919	130.535	144.373	53.0493	124.517	147.461	124.585	154.903	122.149	47.4926	50.9693	53.7004
53.5484	189.873	81.8871	49.4613	116.293	155.283	134.408	53.6578	115.063	157.868	69.3218	128.174	177.295	182.971	60.6165	237.228	98.1793	165.441	86.3892	54.9999	132.265	117.698	106.126	145.271	56.8914	83.9474	76.4962	39.8933
60.4212	165.961	60.4465	60.987	80.2639	126.74	112.799	54.7045	112.594	118.417	69.6657	84.5825	196.442	239.486	101.855	178.107	126.447	188.08	77.2568	87.8437	109.939	168.396	104.759	92.6111	48.3954	133.039	115.607	48.3922
78.6165	91.4767	95.4845	106.32	51.4863	85.8287	110.816	61.869	99.2205	120.853	91.0977	65.4484	166.93	157.005	153.233	116.964	145.028	185.866	124.505	142.978	85.8595	324.438	101.845	138.268	74.8249	144.487	108.03	62.5108
84.8148	95.1957	119.837	165.828	58.3308	66.9244	130.22	64.9196	85.9019	175.355	94.8717	59.507	121.185	77.8256	129.758	193.254	132.994	153.157	199.976	186.991	70.5123	388.976	97.7239	301.034	78.527	107.956	67.0287	68.8789
82.1819	155.771	133.028	178.988	85.2857	85.6611	131.925	76.4669	86.7959	173.43	65.8851	59.4993	96.83	122.464	74.8017	323.234	104.084	98.8617	258.399	190.136	62.1803	260.343	110.232	339.24	71.989	68.6686	45.9204	67.8828
79.5196	164.782	162.889	130.365	98.0356	115.733	108.063	92.526	103.745	150.395	45.2862	62.9966	104.177	215.377	74.0915	340.125	92.7429	61.207	240.374	149.356	67.8382	125.315	128.667	187.488	69.6814	80.4356	42.7048	60.9334
82.082	127.34	165.555	77.8627	86.82	121.678	81.8205	93.32	130.44	209.011	47.8108	59.3546	144.118	238.187	127.042	298.812	116.634	63.5161	148.62	98.3155	81.6465	103.034	136.648	97.1816	66.0242	138.682	42.0671	60.9124
106.586	107.999	130.116	65.8014	71.9639	104.242	72.3315	88.7609	151.672	253.176	46.5422	48.6817	173.512	187.926	167.672	302.747	147.451	88.027	72.7675	68.2919	78.8893	102.07	144.461	155.87	91.3677	165.254	69.973	80.312
144.825	112.057	110.406	80.4241	72.2266	91.7834	91.3476	101.592	136.479	170.075	46.0391	41.8841	147.547	141.664	151.726	267.635	138.885	103.875	82.2681	68.291	56.6781	86.4549	155.183	180.645	158.613	124.531	120.552	104.873
149.243	127.361	111.137	83.7797	81.1415	106.996	122.574	124.374	94.448	89.3417	62.5218	54.8292	99.4468	141.374	102.488	177.598	98.3658	103.704	122.491	91.5012	39.8402	101.479	162.423	120.075	208	96.1984	138.4	105.668
107.899	150.431	96.1805	70.2274	84.7756	136.793	128.493	146.947	67.8267	117.079	73.4136	106.493	73.8806	160.23	100.16	145.22	97.236	110.408	116.802	113.984	39.0923	110.83	158.518	92.8851	185.836	147.359	116.774	80.9324
74.3254	150.268	75.1867	64.3484	76.6626	150.055	112.717	187.731	84.1959	139.134	69.6121	172.379	56.6086	139.367	152.8	155.752	127.689	125.797	90.0471	107.252	44.0717	85.4258	155.96	112.631	122.667	190.94	104.92	57.8471
88.9202	126.462	66.1472	84.1665	61.9166	121.729	100.61	244.676	130.025	101.365	84.62	175.429	45.9015	89.2776	171.357	138.742	121.681	132.471	90.9839	86.911	49.4375	90.8657	180.554	126.404	82.4299	138.304	109.47	56.3934
128.009	135.2	73.5975	111.308	54.953	77.9869	98.115	272.943	172.608	96.5066	111.976	103.248	72.4081	74.4737	135.757	138.056	97.2693	125.579	102.279	98.0055	60.9321	127.348	215.081	154.812	90.6321	70.142	95.3575	63.67
156.744	168.501	109.57	119.527	62.5229	65.2626	120.191	245.712	189.949	117.758	109.737	61.5315	109.114	106.472	121.752	150.524	106.99	118.346	103.759	134.582	71.3626	127.617	195.406	187.526	108.586	82.8098	62.4651	61.3679
168.537	168.617	145.339	116.636	86.376	88.2502	180.297	186.968	170.526	96.0493	83.2352	131.023	105.155	134.75	134.82	122.768	111.136	112.356	125.629	146.738	69.0035	99.0521	148.642	168.93	98.3852	124.772	51.1366	59.5406
165.644	145.564	128.283	109.577	123.599	97.3977	215.475	135.085	138.732	89.4296	69.1111	248.327	88.5108	146.127	106.697	142.259	87.3639	101.32	181.699	114.24	64.4641	89.4693	172.195	113.093	106.279	118.066	85.0296	72.1614
163.703	141.775	86.2996	90.6849	141.778	72.7138	163.997	108.812	115.711	150.288	64.7036	290.372	116.57	153.994	64.845	240.401	94.6563	90.7725	224.107	69.4286	70.6185	106.162	219.104	76.6745	162.521	84.9768	126.225	77.7187
169.12	139.324	78.7703	64.9453	105.221	52.5499	91.0799	114.658	108.611	203.378	54.0177	222.265	166.104	132.613	96.2686	246.493	126.353	79.0555	205.374	42.0778	77.1167	146.531	171.789	74.7046	181.334	72.3927	125.183	61.2281
148.74	116.515	79.4615	55.4897	50.5861	60.7794	86.36	123.181	106.378	199.141	61.4354	119.642	174.245	89.112	174.034	155.267	117.635	70.4481	132.984	41.0744	73.2968	185.738	108.332	102.989	123.532	77.4061	93.7826	46.1856
92.8669	98.3259	66.0756	62.8832	44.7005	71.3084	127.152	98.3406	104.079	171.948	104.152	73.294	134.944	104.435	184.478	164.794	85.9471	84.5038	84.0247	52.3591	81.0033	171.809	161.81	134.116	99.1406	79.2877	80.0456	50.0828
69.0947	97.7908	85.622	71.7927	73.1568	65.7421	156.781	65.0164	98.3117	136.064	142.042	91.4089	94.0185	192.183	116.406	244.128	90.7289	114.422	124.978	53.1568	103.99	123.058	251.869	113.7	147.983	69.9311	68.2437	60.8842
122.226	105.97	125.672	73.5507	83.6787	59.9047	175.278	72.426	88.2661	107.026	126.778	111.552	97.1044	238.154	87.7701	219.692	115.463	123.973	214.932	43.8946	102.901	113.658	249.959	58.084	165.971	63.5662	48.0488	64.8192
177.548	124.851	109.707	65.9606	85.0448	58.2853	184.5	98.09	91.1327	122.93	81.4897	93.7626	128.162	188.69	162.123	150.141	129.179	115.598	236.517	56.92	83.7638	153.418	188.218	37.1354	127.717	83.9217	93.6435	60.2301
161.214	138.027	67.8066	55.1161	97.2439	51.5957	162.694	100.165	124.59	157.047	68.6121	63.2502	125.601	124.074	241.389	131.423	144.783	134.296	158.399	110.725	133.028	188.758	135.171	49.8188	128.206	114.919	211.257	59.9775
113.943	115.755	86.0962	52.632	96.9954	49.4708	111.382	116.652	161.255	142.562	90.3748	60.8838	74.8981	102.205	226.383	100.337	162.154	173.124	80.5167	169.221	257.645	180.373	109.989	55.7057	161.265	115.908	261.819	68.7964
98.0092	86.0851	133.147	52.2795	83.2912	68.7523	68.284	179.826	154.097	103.646	91.0858	84.4348	40.6591	91.0259	164.692	79.394	164.03	176.215	67.516	182.398	328.816	126.47	143.282	86.3014	148.916	94.1059	192.348	68.5374
101.253	97.614	130.753	39.4295	78.7557	86.9329	72.5437	217.471	108.068	109.138	63.0259	101.341	62.1095	84.8771	140.681	154.27	128.55	126.593	81.7767	144.103	274.766	73.6195	216.204	169.705	112.225	83.7917	131.453	59.9913
98.3924	137.523	98.0526	34.86	69.0556	75.6204	116.652	182.271	80.1418	137.097	44.8751	98.8644	93.5138	99.7624	151.845	224.31	88.45	78.2593	85.0702	102.248	170.867	86.8468	246.919	236.786	109.67	81.9832	155.135	78.088
100.594	150.94	91.9464	64.7863	41.6716	55.2328	132.841	144.526	96.4805	122.816	41.4019	96.9061	90.8871	101.044	154.534	199.887	137.962	65.4664	93.129	91.4698	106.865	152.757	222.521	225.915	119.917	79.4146	185.053	117.524
107.379	115.52	96.8496	99.6029	33.4441	59.2707	97.6919	157.927	117.928	91.7187	32.2708	109.444	71.8064	73.9167	135.981	183.16	272.491	70.1492	121.09	104.264	81.4686	194.093	192.991	194.772	106.969	80.7857	162.401	126.22
105.863	71.7697	80.3377	95.2489	55.5122	86.2481	79.9622	187.349	110.794	115.695	31.8132	118.787	62.7276	88.5381	98.9474	186.791	324.983	73.3016	152.692	109.432	73.8628	166.096	160.096	215.968	103.715	75.0779	129.669	103.479
96.9975	74.3394	65.5936	67.3739	64.0235	116.212	102.325	189.421	83.2256	176.995	50.318	107.623	61.2601	175.798	66.2619	139.013	208.17	78.7967	163.444	93.4266	70.6616	99.6001	133.637	275.103	133.177	62.0163	109.328	88.7469
81.2255	127.153	71.4173	51.1947	50.6326	132.294	97.4002	160.032	62.2911	193.739	59.2452	85.3606	65.8041	245.997	80.4844	125.788	82.1776	82.8501	152.665	79.6054	60.8226	81.8187	145.407	302.059	145.631	82.9686	90.256	74.3759
72.8299	168.021	79.0899	55.7512	56.5384	142.882	58.1401	116.302	59.7998	164.204	46.9195	71.0628	81.8635	224.931	136.444	199.17	59.7732	84.1647	136.534	95.0946	65.8686	159.048	175.865	246.372	103.678	131.739	77.6592	55.1052
105.536	149.474	75.1583	86.6758	87.3483	185.215	46.4483	98.2211	78.5912	155.435	39.8311	65.3889	101.239	146.883	181.068	213.099	88.955	111.624	131.378	123.573	116.534	239.654	192.536	150.229	59.3355	138.119	80.9444	67.7622
169.798	110.025	66.1366	151.46	114.044	270.882	61.3637	124.805	120.86	188.266	46.0855	55.4112	106.515	86.2466	176.862	150.011	107.769	162.26	112.733	118.572	179.209	215.12	213.575	117.156	63.7154	93.4416	98.3433	99.3783
196.431	102.06	57.6017	211.446	142.902	306.011	77.4558	146.422	169.795	234.427	46.0656	42.3257	87.5526	67.0943	129.046	151.778	97.6177	172.287	71.7022	82.5989	192.064	146.658	234.24	171.659	78.2178	69.5314	116.644	98.5244
155.806	111.732	51.7931	203.679	196.77	218.764	116.664	120.602	191.887	273.912	39.8593	40.5072	55.7729	73.7191	90.8157	173.991	59.8928	125.713	71.584	60.6214	159.946	144.288	216.204	208.75	69.9085	104.032	116.975	85.8885
97.8553	118.446	54.7801	131.985	244.028	103.521	155.694	81.3829	173.04	293.67	41.7614	46.7784	43.1811	80.665	109.487	114.046	55.4776	98.3533	171.597	62.1245	116.13	178.459	176.666	165.323	68.0686	166.307	100.376	110.539
65.454	145.08	61.3226	69.2069	228.408	110.527	128.837	69.6024	124.007	272.162	46.5669	44.2954	60.1714	74.7681	144.252	134.765	114.295	121.691	294.855	61.2844	74.1531	172.431	167.692	116.066	80.9984	216.591	91.2711	129.657
63.7185	170.175	61.1057	55.7696	160.942	203.638	67.8953	81.9704	78.646	215.14	39.7588	37.5568	78.0606	66.6903	123.917	362.189	142.841	130.26	298.848	59.3188	54.4737	126.175	206.401	128.508	71.4819	212.627	94.5169	95.638
95.3212	130.376	60.2836	64.5395	102.455	231.597	49.3637	110.141	77.3257	153.503	31.9424	44.7119	78.0949	66.1377	81.9162	576.846	106.529	103.644	190.062	70.4643	79.7471	74.3085	261.831	143.244	46.0276	154.002	85.0395	54.5493
142.15	71.5816	66.7942	66.6426	84.3942	174.559	60.5407	145.579	118.099	116.112	41.3138	63.243	78.0112	66.916	83.2344	549.905	85.6698	98.0065	94.679	77.9576	116.251	73.5923	279.473	105.696	47.1313	102.849	65.2919	50.9046
158.035	104.895	71.0978	66.4801	98.2555	115.092	62.92	160.002	135.429	115.875	61.7454	75.6846	83.4849	59.1234	95.8876	374.052	98.939	120.404	79.6657	65.3555	101.445	151.596	230.8	69.2322	77.1272	109.216	54.5386	62.6967
139.958	174.292	68.9427	68.4217	135.695	90.6072	65.0501	145.964	109.567	151.806	72.1233	74.8342	76.0069	49.3944	92.1427	247.604	83.4912	130.029	103.215	47.5327	46.5948	205.263	163.105	73.6057	102.98	137.372	53.5209	62.304
149.286	151.577	76.5682	65.3315	169.856	77.7589	69.2338	122.626	105.043	200.483	64.5016	66.2992	62.3566	56.3395	114.86	220.29	54.4186	128.615	115.134	44.1718	49.0558	155.251	137.496	96.5091	97.6215	141.068	55.5246	55.8473
204.873	101.502	90.5289	60.7623	165.557	77.0402	67.8133	111.613	137.162	217.731	49.2835	68.4149	73.5325	81.6118	151.921	242.551	61.2131	135.853	106.085	59.7106	149.783	112.651	145.861	137.849	76.6287	129.464	59.9149	53.8065
240.537	136.237	93.5475	61.4707	134.986	85.2831	74.2756	118.803	130.705	179.472	47.3885	84.7646	102.071	96.9686	152.624	263.879	74.8746	128.044	87.9795	82.2858	234.786	145.932	150.115	196.717	89.8182	113.82	67.4524	51.5399
203.69	173.382	93.9898	65.6428	115.353	79.334	78.0141	126.851	87.9963	131.391	68.6044	87.3311	110.363	88.6078	157.554	260.762	63.9942	97.0102	82.981	90.4868	185.672	133.19	162.059	202.038	140.387	103.781	90.121	46.3718
127.635	125.962	111.506	63.1901	105.488	59.449	75.5288	111.53	117.982	135.384	89.7199	66.6805	95.5971	91.5905	186.492	235.273	57.1767	79.1708	91.7879	81.364	80.672	79.1859	219.596	135.859	171.577	115.271	128.342	53.3507
71.1938	103.09	137.611	50.1769	95.9937	53.0849	134.477	90.0414	214.972	160.238	74.8195	74.8372	86.7674	113.496	165.7	205.092	76.3528	89.4574	87.5137	72.4875	85.6224	188.361	300.683	98.8828	172.246	135.7	137.967	80.8387
60.5463	174.66	145.156	44.539	103.088	64.7184	270.85	107.156	236.674	153.216	40.3248	147.686	94.4264	106.355	98.237	183.626	108.091	98.8973	69.1111	72.6484	178.212	449.927	324.168	141.598	183.334	128.284	90.6547	95.2129
91.458	244.882	135.235	68.7942	115.331	80.5457	346.784	157.159	151.527	141.003	36.8692	229.457	99.4858	77.5121	89.5347	199.411	124.957	87.6502	71.5479	74.2855	212.446	578.329	260.987	175.847	185.434	107.884	43.6956	73.6002
124.35	235.501	118.425	99.8238	99.4551	93.3963	265.634	197.779	79.1381	139.89	62.6005	239.915	86.8509	100.72	134.519	275.709	116.103	67.4044	99.3775	80.0394	184.551	457.298	182.853	149.429	157.644	101.113	55.0616	66.7526
121.5	168.927	101.228	91.5593	62.6278	95.7613	127.139	211.671	105.734	109.238	68.4718	179.815	66.9882	157.49	145.691	378.14	107.884	63.9169	115.902	92.6148	175.52	270.382	150.882	121.341	142.01	89.2225	93.2839	116.534
110.569	104.488	88.2636	56.3021	39.4562	90.784	60.0825	192.686	182.997	81.9565	50.0578	130.672	57.9803	141.466	140.791	413.844	129.401	81.7728	106.494	99.6854	165.201	191.343	148.138	112.615	143.654	70.5724	107.115	172.935
136.675	120.493	82.2084	39.3539	34.7571	92.5515	59.9012	133.757	221.431	116.688	48.3018	142.051	61.5699	65.8024	162.023	359.03	164.066	97.2301	93.155	97.3171	111.211	209.448	155.564	87.8792	118.467	98.0844	97.8292	179.176
169.994	213.848	76.6805	36.8641	42.9329	94.7189	72.2002	74.8775	189.92	148.238	70.3128	172.248	66.5076	58.4898	161.354	288.326	173.557	88.5244	92.4885	92.5487	66.7863	216.016	177.571	77.5609	92.7998	170.191	89.0723	148.876
160.505	244.247	58.9927	35.6955	65.689	76.0958	96.5924	66.1536	126.446	114.782	84.3901	159.248	63.6343	130.143	106.824	265.999	146.29	70.6425	92.6941	88.1109	75.9004	175.51	194.96	151.141	106.57	197.784	91.0734	110.557
141.08	155.72	42.0296	63.6294	85.2358	54.8108	141.262	96.2524	95.5534	85.6885	74.968	113.387	56.945	162.214	74.4106	252.043	104.585	67.1509	79.4682	79.7257	98.2997	164.443	192.185	270.181	107.769	140.945	110.727	72.2822
161.07	86.9007	54.2104	111.873	83.6172	58.5131	181.33	138.841	109.808	101.282	52.9737	75.6787	52.7113	115.582	108.377	191.304	87.7908	73.0128	65.7898	66.1245	98.8413	208.113	176.396	323.851	71.4615	78.5286	129.622	51.8424
195.362	120.139	94.2963	117.39	74.7063	64.1264	193.365	199.429	127.511	107.032	37.0737	55.5718	56.9867	65.8524	142.755	112.888	115.991	77.8621	78.1834	56.5725	89.6572	210.35	145.794	277.365	60.9512	85.9848	128.102	56.7385
187.793	163.023	122.701	76.7548	73.5903	52.3281	189.635	246.501	114.151	96.8831	43.781	54.383	74.3614	63.5428	128.059	87.7685	158.578	83.0929	105.223	70.0467	79.4101	138.607	115.127	198.53	94.4916	144.251	121.884	64.8092
124.09	145.357	118.231	47.791	74.4279	51.7942	186.95	226.229	87.7193	101.108	68.054	72.6427	91.9806	78.5991	130.326	117.85	179.062	84.096	112.053	104.582	71.5225	99.4983	118.715	154.413	114.918	187.644	128.362	69.327
68.8697	98.4283	102.716	46.2872	74.0552	71.3237	176.865	156.604	77.3209	106.606	78.9807	85.2287	87.7441	75.2968	217.653	143.547	184.121	70.7709	98.3677	122.546	80.1551	123.761	145.849	155.073	105.107	186.316	116.245	79.5694
113.673	65.2494	84.2773	51.4163	74.7341	78.5982	154.741	116.787	84.7546	114.055	63.2721	75.8507	70.128	64.3696	302.485	171.495	177.612	60.5765	88.104	112.577	105.086	123.178	169.927	169.611	95.0293	167.507	71.5428	81.5943
227.619	64.0033	56.5182	60.2452	73.8087	82.3224	140.26	128.127	92.0147	130.749	43.3961	71.9015	76.2903	68.8853	261.64	247.946	153.903	75.5917	82.8612	111.956	128.437	78.4823	199.682	176.754	98.1036	165.344	39.2583	68.4691
257.997	93.3864	36.087	67.5598	70.714	115.244	145.477	150.507	91.3289	119.965	35.5484	96.6131	108.441	74.8245	150.317	301.465	111.88	100.404	72.24	119.81	130.46	50.9651	213.884	172.474	97.216	185.443	52.7602	65.389
173.857	119.666	49.815	66.6495	64.6782	142.649	166.43	153.503	76.9166	81.401	35.3369	145.169	123.792	64.8429	90.3738	225.047	99.9077	111.855	65.5602	102.28	113.516	57.0264	177.77	167.61	73.8859	198.913	79.9636	77.3785
120.865	123.896	86.137	86.1977	60.1854	135.881	190.338	126.817	54.8458	67.3765	47.567	187.57	111.934	70.9635	85.9611	151.469	192.083	112.666	66.6207	76.8659	107.139	89.8365	125.407	180.962	48.7464	175.599	82.8519	86.8436
154.757	114.92	114.44	133.13	83.3249	153.617	187.553	87.7236	48.3868	89.9533	73.1814	180.116	117.045	102.684	117.277	265.618	365.727	104.604	74.0405	82.272	121.619	148.93	102.7	198.008	62.5877	116.232	74.1641	86.4342
177.807	94.4072	125.769	154.537	136.519	226.752	137.327	72.5399	65.2647	139.946	77.0243	129.999	147.589	95.8475	195.394	441.034	454.286	94.9185	101.324	92.3959	130.485	179.929	105.262	197.135	93.2504	70.4351	82.2879	78.0342
155.366	77.7037	118.97	125.446	161.918	270.355	84.4692	85.9237	78.1308	202.188	47.6884	105.519	144.302	48.392	233.911	437.927	341.344	119.311	155.082	73.3661	128.455	138.424	127.775	191.191	84.911	75.4678	108.285	62.9442
140.617	89.9786	105.426	89.4639	129.817	233.602	85.69	102.323	80.8165	204.923	42.5447	117.885	88.0019	52.8658	163.384	306.797	177.098	182.978	202.463	55.2141	147.508	81.7064	142.371	222.295	60.3533	105.157	131.274	62.2175
134.332	104.035	100.261	74.6296	100.073	175.765	115.336	133.8	93.9564	127.726	94.2196	121.125	47.8245	110.628	104.762	221.482	133.192	204.283	200.037	56.6705	179.445	70.0311	111.581	272.885	70.9376	106.175	146.043	82.2045
114.679	83.6571	104.25	64.2028	106.826	148.351	146.085	192.481	109.44	91.315	141.76	130.244	70.1979	119.776	151.745	207.104	166.771	149.186	158.078	54.2651	185.353	80.1445	114.309	279.497	94.9141	79.5555	147.503	94.9505
103.895	65.839	103.136	61.2216	97.5761	131.354	220.342	215.352	108.605	144.252	124.254	160.621	99.4892	81.9773	188.957	240.052	156.62	111.837	120.646	51.8635	176.9	89.1977	235.621	219.554	101.219	58.0805	133.922	86.1129
100.521	80.5381	105.75	86.805	64.4873	108.256	319.327	152.863	111.703	170.869	68.8727	155.534	79.9417	77.9398	136.974	294.864	106.336	150.528	105.353	66.8105	180.462	110.254	357.977	150.627	111.831	48.8669	120.846	72.1245
86.1136	86.3721	117.305	119.614	77.3329	97.4963	316.853	85.0694	122.586	120.603	32.0514	132.275	51.94	81.386	75.6383	290.338	74.2878	174.9	98.4171	75.5547	172.755	127.234	344.69	137.914	132.064	51.9335	124.056	64.5459
93.3783	76.1657	116.803	116.714	129.766	95.229	197.083	102.145	108.092	87.526	31.3073	194.845	64.2003	47.9855	51.3256	243.007	74.2409	134.792	102.043	64.2063	121.881	113.399	255.864	199.458	134.987	89.4818	120.312	71.2883
148.473	108.107	92.8497	79.5711	128.425	88.4987	105.719	163.341	89.488	127.26	52.9052	308.837	88.583	47.245	64.3997	266.459	108.8	127.194	122.139	56.4355	71.1736	87.9812	171.51	293.502	120.264	154.304	97.8167	106.115
198.063	174.102	64.4394	57.0022	68.3308	96.4485	110.403	187.079	130.864	200.483	68.7341	337.827	85.1299	117.035	135.615	313.649	154.208	187.022	141.113	57.1739	72.3001	77.1214	113.258	348.096	103.974	191.197	98.008	135.902
186.615	184.316	57.5495	70.9991	43.5608	136.136	140.64	174.444	209.706	254.086	63.6343	277.737	69.395	175.478	206.204	262.931	165.457	201.672	158.651	52.7676	89.4931	77.5638	146.677	335.068	85.873	179.323	134.979	113.626
141.073	120.436	68.5888	93.3061	81.0628	177.143	167.761	151.778	236.07	250.304	54.4128	204.398	63.6725	174.527	189.434	176.478	135.14	130.365	200.652	61.3541	62.4909	81.179	246.836	284.542	73.7574	147.997	147.204	67.3088
129.749	86.8229	74.056	103.1	115.424	177.204	208.868	129.769	209.921	193.526	60.9595	138.955	66.2633	148.857	144.846	148.878	113.472	72.6567	235.147	89.0975	38.8149	88.7476	261.698	248.902	73.9483	121.521	105.451	62.4752
177.825	146.746	63.1219	112.7	110.401	136.487	208.132	130.454	188.727	139.671	65.568	113.622	77.4368	122.323	145.573	140.466	120.09	92.1133	194.152	95.6987	96.9975	104.717	199.015	236.739	72.2562	102.12	72.8707	82.0374
243.086	221.065	57.0381	117.445	85.7428	93.7658	132.004	168.863	201.221	132.577	54.4999	155.948	92.1413	101.689	147.549	132.661	122.935	135.846	108.576	64.6307	161.493	130.541	189.025	222.864	63.2959	111.616	81.2903	72.3169
279.926	207.186	67.9294	90.5971	64.5419	74.341	74.3919	208.48	214.661	146.128	43.2559	196.883	97.3917	99.1739	135.075	157.207	93.5326	152.952	64.0791	39.5002	119.636	143.828	201.6	189.069	57.255	151.56	86.2469	49.3557
281.243	131.219	70.7605	57.4123	61.2564	75.7507	97.4526	205.053	185.793	130.595	39.6147	181.124	102.782	98.5416	148.127	177.976	66.3764	155.231	59.7259	51.9538	90.0714	121.195	167.414	156.787	58.204	175.486	67.5487	57.6389
253.767	84.813	58.0685	71.3926	76.4434	83.0463	119.93	171.202	115.255	91.9404	36.836	156.85	110.852	87.7484	151.32	162.928	90.1336	150.227	49.3196	82.3693	246.407	101.402	150.002	148.274	67.4135	147.253	55.0583	84.111
201.674	88.6476	60.9326	114.532	82.4803	87.206	84.7539	142.658	79.8028	86.5093	41.0263	143.009	97.505	91.4091	111.862	139.097	133.24	132.248	53.6294	95.3758	453.219	134.072	161.408	149.346	88.6258	102.589	61.7082	91.3139
162.127	110.229	73.8595	117.887	65.1355	90.3022	58.6149	130.58	115.408	118.773	56.4846	106.243	77.6658	99.4983	86.6119	121.619	131.168	112.647	88.6727	80.5851	448.798	168.665	145.745	138.216	107.477	77.8141	65.6386	82.993
192.256	145.243	62.3172	81.6654	61.6735	98.8451	80.4706	117.821	149.105	138.65	66.4191	81.0787	88.1535	75.2856	85.4701	141.916	98.6792	124.471	104.341	74.1459	254.569	131.438	166.166	118.947	99.4033	70.7729	56.5443	89.3044
290.544	187.73	55.8611	60.6098	99.6073	106.725	95.6524	105.685	128.339	137.733	67.7102	108.618	101.476	45.8872	79.7549	224.9	89.3043	158.963	84.1189	109.836	101.573	72.3472	260.329	102.129	69.23	72.9446	53.224	116.28
376.153	201.173	104.345	60.8015	142.201	105.304	88.0559	116.161	98.8539	123.271	75.2793	136.038	86.3412	61.2503	112.644	299.092	85.3712	164.346	76.7116	147.1	63.6501	84.5565	310.23	86.0439	57.0101	91.9955	72.5313	136.964
362.495	184.662	166.683	60.4457	146.64	100.501	109.479	140.866	89.5391	78.9165	85.0289	115.95	88.801	90.583	182.908	302.178	73.5623	120.636	94.0937	126.1	68.4927	141.105	267.853	96.0251	81.1681	121.185	91.4289	128.66
256.172	166.022	170.334	68.2405	136.586	102.808	164.458	135.715	78.7068	55.717	81.392	85.5726	123.992	75.8567	186.262	285.617	91.0054	77.4352	91.352	87.7981	80.9076	149.508	221.296	155.61	106.02	140.556	70.2251	102.701
150.106	141.779	127.02	87.0347	145.291	107.354	222.056	109.13	98.1782	121.078	71.7133	82.0013	129.091	35.4527	118.94	270.262	116.688	67.5147	62.3006	100.629	100.028	102.744	198.774	210.857	107.443	146.304	31.8342	83.8765
105.611	108.681	97.5565	101.941	143.601	105.496	311.037	110.479	174.839	183.745	76.1315	92.7261	108.567	29.2196	87.9125	231.736	99.5142	80.6742	52.04	127.892	127.356	61.682	169.52	190.378	120.953	136.448	36.3398	75.6226
97.4104	106.929	91.0106	122.348	95.0758	109.361	453.586	131.173	231.026	146.321	91.5938	100.095	131.87	56.0352	102.861	196.792	105.888	111.254	73.1801	108.079	182.603	54.8217	144.036	160.736	146.254	113.089	66.6485	76.3444
113.196	151.347	83.4408	149.676	45.3593	123.514	559.952	138.774	211.851	113.637	90.6246	105.48	180.655	66.3397	105.796	162.998	204.689	144.527	85.4682	75.9322	249.355	61.5107	120.637	241.861	126.746	102.57	60.7412	83.2756
174.724	188.646	71.4443	138.122	57.5248	126.639	514.817	160.67	197.637	161.392	66.0362	112.953	193.835	56.743	114.049	101.871	278.976	140.329	86.2425	76.5738	249.287	56.2078	87.7481	379.641	84.8551	133.783	41.0664	82.7559
234.108	185.754	64.9576	83.845	104.865	103.893	339.717	193.337	229.41	178.985	50.4926	116.886	179.496	63.1627	145.674	100.545	216.782	101.707	122.161	80.4213	181.946	50.5709	81.3204	387.941	107.488	175.92	68.0446	68.2029
208.589	170.782	67.4223	57.3618	124.02	83.9409	162.921	164.662	226.91	141.487	71.2463	112.646	157.194	76.0239	153.698	195.9	121.147	80.4868	181.934	71.9876	133.35	77.2224	127.547	245.082	164.041	186.572	106.033	65.3422
131.842	153.054	77.3073	83.4724	118.508	99.1073	79.8646	96.6326	158.364	147.001	99.3088	112.272	116.273	69.5153	126.912	248.873	139.33	93.641	185.468	76.2729	127.318	113.155	193.295	146.106	159.832	181.354	93.7507	86.5475
127.537	118.722	87.6612	107.37	116.317	123.141	84.3539	87.3369	121.56	162.873	88.7508	121.86	82.4664	68.1002	97.0952	241.967	208.926	131.97	124.443	81.7538	107.723	99.0785	227.739	184.191	130.949	182.602	68.0127	100.009
218.616	91.6687	85.4754	102.638	108.586	105.948	112.693	117.851	148.933	130.035	47.0717	121.058	91.6599	84.0425	77.3945	304.863	202.336	192.869	70.9025	64.8824	76.5377	61.0772	215.271	231.585	147.402	149.438	77.0293	88.2721
295.269	101.395	73.4647	93.9334	112.861	68.1653	118.023	109.512	161.869	142.696	25.8351	103.124	131.613	79.8477	70.198	361.432	144.094	231.403	60.2634	53.2127	83.8985	83.3262	215.023	190.052	159.067	87.7128	91.1839	77.3369
273.236	119.991	68.7804	86.1127	166.139	68.8851	103.898	115.252	121.009	229.932	46.112	87.6239	172.837	62.681	76.5275	264.417	117.265	198.344	68.3737	68.1912	114.186	146.415	292.258	138.45	133.826	82.3448	84.3164	78.3242
200.547	117.033	78.728	80.0631	218.17	104.153	99.1888	197.364	74.8003	254.017	78.1841	79.2188	183.669	71.1071	73.7269	178.645	122.578	157.372	77.8071	82.1771	134.72	149.863	363.914	154.068	138.718	128.701	80.8297	73.1173
177.151	115.075	86.9762	93.4942	177.632	122.96	123.414	267.304	60.9504	192.974	88.0033	68.5046	140.694	80.1752	58.7263	274.444	127.266	169.391	86.0268	77.4308	161.591	95.0669	309.764	178.986	174.445	119.549	84.1867	65.3539
200.186	126.639	84.0513	112.099	80.9283	114.749	168.69	249.741	69.8323	179.525	77.9785	64.4914	92.1205	69.2065	65.4215	370.609	140.644	169.726	87.1285	66.0145	190.648	75.9806	197.414	147.237	160.691	65.555	81.0966	69.2577
182.97	133.009	83.7749	100.076	41.3909	101.84	195.333	219.016	85.254	245.066	70.1615	70.3596	101.821	71.4253	91.8018	289.161	152.86	110.464	81.5563	59.9516	165.748	109.587	155.261	90.9974	117.529	84.0778	91.7689	78.0503
114.91	145.868	90.7579	71.8177	70.2466	85.7685	170.138	234.811	90.4945	284.963	63.175	73.2543	126.293	77.6427	105.572	155.419	137.573	71.4232	67.7764	73.6417	100.52	129.274	140.869	65.2852	117.2	163.685	120.438	83.1618
71.9668	180.784	94.6768	67.3868	90.6384	78.2067	113.184	240.426	78.5291	240.444	46.4407	82.9011	109.546	57.1828	114.207	110.456	108.763	89.4244	57.7186	106.507	70.2175	111.449	90.8537	74.3774	128.744	188.65	120.955	91.0508
75.3306	190.719	97.0435	86.3408	71.9199	94.3271	72.5134	197.906	72.5177	172.803	45.1032	108.455	104.758	48.1523	133.085	109.656	105.808	95.7487	75.3922	118.621	85.4298	92.2916	75.0631	99.6859	101.79	151.288	94.2263	93.046
83.5775	138.821	109.807	103.448	41.8422	104.168	58.9818	152.352	81.5572	158.778	79.3125	115.63	150.242	61.0295	134.511	94.1958	117.449	71.3296	110.449	91.7799	93.115	97.2421	124.045	132.954	75.2212	125.007	108.16	78.6492
99.828	81.5337	123.75	108.371	30.721	83.202	57.3312	165.715	94.7537	177.419	107.241	86.4602	174.994	53.8414	108.794	82.8358	120.482	62.6498	122.037	66.689	76.0593	119.07	160.512	174.579	83.6841	119.269	170.566	69.71
156.33	72.527	117.525	100.765	46.7625	76.7	57.6566	239.433	136.386	161.959	92.9313	63.1825	139.127	56.9565	92.5006	93.5056	129.542	69.2301	108.416	73.8766	56.9803	143.556	165.049	207.259	88.5702	117.224	197.095	78.7423
214.945	77.1287	90.7704	87.3822	66.7633	113.551	53.1344	308.565	237.129	122.769	82.6233	82.2963	92.667	98.9993	105.883	114.212	138.15	67.5442	109.37	91.8021	44.8632	157.752	182.756	202.364	65.2979	129.449	149.285	79.6286
205.034	64.6887	62.9686	84.0935	73.1475	137.653	47.9295	311.07	341.114	103.806	113.483	120.491	71.218	102.735	126.168	120.172	114.465	67.7121	140.916	98.9332	38.024	153.841	197.188	157.622	45.3853	156.493	95.5191	66.551
148.729	67.0253	48.6644	97.6171	97.8625	109.652	54.3039	249.735	351.293	93.1884	129.258	139.176	69.2974	55.4769	129.441	108.271	83.3824	75.4122	170.405	95.7505	34.1621	138.764	166.884	130.766	49.5469	184.458	87.0515	68.2345
161.291	88.8782	50.6356	114.85	161.454	76.1939	58.7598	172.628	271.536	102.018	93.3217	127.278	92.6618	52.8936	109.341	112.536	95.3638	79.3766	145.061	81.0211	39.1441	130.408	113.684	165.071	60.1711	205.325	88.6619	78.2948
289.385	86.2105	66.421	119.289	205.949	69.8326	59.4396	112.187	178.101	178.129	65.5678	100.27	134.91	86.1805	81.7234	154.38	124.494	84.5997	105.083	63.2129	58.6871	130.608	105.182	208.773	61.1091	195.73	66.3183	67.5291
422.94	67.7713	83.4768	110.508	180.559	64.0742	102.33	102.411	121.597	265.204	84.2273	94.0036	155.685	83.1544	82.9887	207.906	119.949	94.2717	195.9	59.0287	72.6171	120.994	199.819	190.419	59.1818	142.866	56.1342	54.8004
439.227	80.012	86.1034	98.8646	118.022	50.3508	178.5	156.635	102.794	259.616	100.354	125.422	134.736	69.8835	130.713	243.728	99.0245	96.0786	415.347	66.8922	56.9241	103.411	377.302	132.598	61.8305	87.2135	90.4821	70.6702
359.778	103.684	72.5367	93.022	73.7118	52.7716	186.308	219.077	116.401	199.317	86.0596	160.34	103.605	75.7064	196.494	256.707	88.3707	100.39	510.721	74.3761	41.9437	104.483	500.126	103.419	57.0036	72.5441	144.297	91.4686
276.316	96.6933	59.7164	94.0697	60.2543	67.3556	123.219	234.109	146.856	186.412	76.3218	151.261	101.961	94.992	233.816	233.94	72.2516	121.828	352.164	78.5356	59.2933	121.227	448.501	97.8405	44.4642	88.1431	179.002	92.2231
202.246	93.5414	55.3549	97.5788	67.2359	72.5665	128.313	217.125	179.438	217.446	87.5522	101.56	115.349	163.431	213.955	186.725	67.0657	136.409	143.338	72.8649	74.2762	119.371	282.136	84.653	60.658	97.7833	173.499	90.6303
124.246	131.758	57.208	91.6775	75.8908	87.5185	225.844	191.458	195.574	233.445	91.6396	72.6808	103.642	227.605	151.623	169.842	100.263	112.507	63.5447	55.0794	62.2909	101.825	171.825	93.8784	123.191	89.8351	125.854	89.7516
79.3876	157.159	63.6036	67.6305	76.3192	143.277	261.404	149.239	181.713	221.108	75.5437	130.892	85.4823	166.01	102.3	207.116	125.09	75.132	62.064	44.8083	64.237	100.079	172.08	145.278	190.196	81.6229	80.9083	74.1204
86.5407	135.976	66.2362	44.0261	90.1173	214.348	172.739	113.93	150.663	191.289	53.8884	269.378	107.761	83.7243	87.2044	248.132	99.1617	68.1901	77.6511	57.4876	86.7042	123.363	197.278	185.696	217.222	85.4981	91.9518	61.9806
97.7845	141.086	52.8394	53.7522	123.219	226.608	89.6704	127.816	145.864	169.186	41.6474	376.247	145.848	151.829	76.3822	244.761	66.6318	82.5134	109.68	76.8057	86.3344	175.02	181.131	176.911	203.517	85.1571	119.372	67.7247
83.7754	198.215	47.318	90.4804	132.647	162.176	106.295	168.916	183.994	181.921	43.5847	344.719	149.227	228.403	68.3588	200.053	60.0201	81.9354	115.903	83.7871	76.0455	259.115	150.722	146.041	162.36	70.9313	90.6957	64.7008
66.0983	215.328	90.1539	111.372	99.6067	95.971	157.723	191.22	222.73	205.788	51.9076	223.644	134.172	144.13	91.0152	138.319	79.6764	79.6533	98.9139	83.6548	105.471	313.943	147.004	123.842	115.667	68.108	50.657	48.6473
54.5959	171.43	163.024	100.562	70.0715	105.29	159.475	199.365	223.646	195.689	53.171	143.576	129.06	57.1409	119.525	104.712	166.364	97.3543	114.229	90.1543	136.629	256.039	174.456	113.491	109.249	88.1284	92.2117	52.524
41.7893	171.566	205.4	85.4344	71.5117	160.625	125.475	203.727	192.301	159.678	49.8463	122.587	112.993	103.018	112.418	134.989	290.375	99.7984	127.237	102.147	104.813	139.336	223.946	117.106	135.808	112.583	180.393	69.4423
46.2052	236.291	197.905	83.4782	78.6687	172.74	107.21	189.822	152.51	139.462	55.0886	98.2568	84.6486	144.492	92.6079	171.211	292.15	66.5396	88.739	103.245	64.5307	109.094	289.156	122.249	132.791	141.561	209.355	67.4827
78.6653	251.591	172.747	82.8782	75.7978	121.813	96.6158	158.267	109.97	151.177	66.2217	83.4683	74.8958	102.983	94.7627	132.203	155.46	64.3129	73.7771	85.8062	108.385	174.403	358.896	119.651	96.2651	165.653	162.636	59.0901
104.963	184.833	147.264	72.8809	72.6775	63.23	67.6498	127.602	73.1024	195.429	68.5398	103.711	79.9515	66.9682	109.004	87.1993	65.871	134.712	137.249	62.5413	187.256	198.687	401.994	125.428	92.0449	146.09	101.305	61.0219
107.983	129.64	119.368	62.0014	71.5461	40.5737	63.599	96.5224	65.8981	260.095	60.3475	105.137	84.4588	63.7763	114.401	149.854	94.424	207.158	202.885	52.1781	174.027	132.376	377.905	128.725	119.314	98.6479	61.4728	53.6466
122.793	128.396	85.5637	68.7903	69.8504	47.8045	123.044	75.0832	92.3344	303.986	52.1433	80.5133	98.3576	68.0337	100.736	253.083	125.521	208.535	204.476	55.049	89.8629	67.455	286.041	102.214	109.211	83.4467	46.7848	38.8879
155.047	131.635	56.5949	93.452	78.2653	75.8303	184.474	95.146	106.332	291.263	45.335	109.287	107.784	81.0211	86.5596	263.374	130.292	161.789	165.962	62.2725	92.1663	62.3475	194.89	95.8998	71.4162	84.8465	49.751	44.4435
148.879	111.762	53.858	108.019	106.693	129.61	188.238	159.717	83.3632	240.069	42.9919	178.126	86.3509	74.2481	130.426	204.069	168.281	124.671	138.601	68.7922	215.039	84.6566	157.733	174.867	84.0684	69.7536	50.7578	61.4592
94.0396	92.1134	85.7817	89.4374	143.581	193.542	163.231	223.663	84.5639	200.934	58.9368	190.114	56.3239	46.7403	216.374	166.588	202.38	113.696	158.893	69.3066	309.953	121.567	153.767	255.882	147.703	89.9448	39.8785	66.8841
75.7882	88.6952	124.08	64.51	158.352	220.866	135.206	245.728	154.43	196.066	86.0855	166.939	53.1213	53.2387	223.73	152.994	186.254	114.323	208.129	61.0417	282.138	186.47	143.605	215.809	173.933	148.587	30.3289	69.2078
150.978	94.0116	137.578	75.6627	132.436	190.61	91.4598	241.353	212.18	199.202	88.5805	188.45	69.0681	75.1651	148.164	139.139	158.634	110.157	221.685	54.8756	188.492	231.659	138.922	113.603	131.2	144.848	36.5745	69.1716
240.803	93.9139	135.836	111.511	85.5311	134.175	64.1581	265.283	174.626	178.569	58.0465	209.78	92.7757	64.6087	138.748	118.337	139.787	105.649	189.494	58.8696	112.382	196.766	176.925	83.7047	89.8472	83.1587	54.8466	60.4861
229.668	91.5224	138.872	119.886	50.0064	98.1003	79.5701	335.163	96.3174	163.734	36.5251	167.748	133.796	64.9264	217.407	87.9359	125.143	110.668	149.106	65.4409	68.9392	122.349	265.474	132.666	96.6847	89.2508	66.3824	75.4883
136.873	103.412	145.334	90.5964	38.1601	91.9197	89.0979	383.874	67.4593	212.939	58.5029	131.228	182.323	93.9778	236.331	79.0834	143.205	108.358	115.469	66.8656	59.4141	100.623	356.707	184.923	111.054	160.386	57.3582	125.48
97.2554	128.105	137.521	65.7412	50.7967	103.092	75.1319	353.955	72.0035	291.614	121.468	161.881	206.023	92.5086	156.396	117.783	167.856	79.4638	101.533	63.6567	90.1528	138.027	384.706	200.292	91.8813	184.564	42.4592	141.335
152.753	144.631	111.819	64.2992	78.0278	123.03	81.9966	281.576	70.4739	282.659	186.66	195.014	195.042	72.0909	90.3362	150.867	145.644	47.7582	135.246	54.9795	144.561	163.052	341.155	169.137	64.0323	158.691	53.3338	89.0834
199.725	143.735	93.6327	66.8168	90.8395	137.381	97.6071	222.942	84.74	167.82	183.325	168.832	181.035	81.079	94.0191	139.026	131.478	42.3045	185.256	54.4538	180.976	145.849	267.568	123.761	59.492	142.128	88.0234	53.8967
179.829	123.088	110.067	70.191	79.6968	127.446	88.626	170.563	114.736	68.1488	107.093	120.193	186.531	88.0359	131.835	125.579	179.924	57.6047	187.559	107.748	163.88	123.321	209.472	127.199	76.536	127.734	104.635	95.7245
160.304	90.0423	130.072	88.6654	74.6072	101.314	96.9646	120.584	111.925	66.216	74.7971	103.395	190.394	75.9682	163.658	114.654	200.655	79.9554	133.461	231.136	116.013	121.527	228.526	176.811	96.616	117.112	80.8735	145.827
175.519	81.0945	106.707	106.322	91.169	89.722	145.947	108.782	82.0394	112.214	147.974	125.971	173.158	85.8615	169.797	75.6668	140.064	96.9147	72.9066	337.604	92.4332	117.32	338.827	210.531	96.4499	149.901	49.7539	134.039
177.266	107.969	76.392	96.0843	107.473	101.817	190.119	135.357	77.3529	129.691	199.37	170.732	157.443	103.6	165.5	51.5824	93.3164	85.1123	60.8195	310.262	96.9643	93.3742	390.755	203.32	75.0949	191.979	47.2933	96.2368
170.239	116.815	102.553	68.6885	106.325	118.664	220.947	160.521	96.2367	114.802	140.707	209.693	154.475	94.3684	171.877	76.5068	112.04	51.7406	104.959	174.181	85.8654	80.3543	267.979	159.755	76.8972	175.052	62.478	85.7767
201.373	83.7396	150.4	52.5292	88.4484	120.092	246.165	176.9	100.08	118.649	76.0388	210.418	139.978	94.7077	160.769	98.4053	126.814	48.0665	142.422	74.5305	64.4639	102.078	146.799	95.9184	119.746	125.825	70.324	90.5931
239.554	69.1623	142.037	49.0578	64.5002	102.85	206.916	195.356	93.6151	161.969	73.8945	165.774	122.156	135.053	110.121	101.304	104.649	88.3496	127.594	78.2395	64.9838	122.276	224.991	93.8994	140.825	102.912	71.5347	84.2411
225.112	98.8674	90.4549	46.3185	66.0213	75.2709	106.853	199.013	102.616	194.885	69.0807	110.902	138.431	174.428	63.9431	122.895	85.7379	116.733	102.686	110.477	69.0105	111.52	350.082	186.028	104.116	96.5625	73.3054	70.611
177.519	114.402	60.0848	45.0295	107.095	58.303	62.2896	180.663	129.556	182.452	68.636	91.6948	180.976	163.144	57.567	138.343	93.9292	94.844	108.103	107.581	58.4445	122.771	297.656	238.336	73.0365	86.6703	73.2895	53.0453
148.694	90.2591	65.9198	49.7043	136.314	67.7634	108.861	154.27	164.797	164.707	135.316	104.615	207.309	103.057	70.4886	121.271	123.699	60.9185	137.166	95.2124	64.3023	205.96	151.296	166.605	91.9727	83.3263	76.2188	42.1592
151.803	77.5495	77.2617	56.9692	106.768	94.0018	154.818	120.76	188.959	159.604	193.656	101.576	193.177	61.7216	85.9574	119.969	151.401	64.5887	182.456	104.033	90.7037	294.365	82.1001	96.3758	117.16	81.9081	81.7722	71.5076
163.736	102.383	70.6463	58.3161	63.8641	110.725	158.024	83.2525	182.029	141.667	151	72.8422	141.984	90.9941	99.1893	146.349	147.441	95.9221	212.507	123.994	101.49	284.458	83.8506	112.297	117.846	78.4757	82.7028	126.078
147.334	121.995	55.2721	52.2744	79.0703	107.126	150.362	70.5522	153.187	149.733	83.5633	67.3123	92.8512	125.408	96.1266	142.103	129.773	108.415	175.263	134.571	96.8823	189.242	111.675	128.142	108.769	98.9224	89.5195	125.265
112.412	101.893	62.2869	48.306	143.644	95.6758	131.459	91.4234	126.229	212.265	78.7792	102.386	79.6004	96.908	85.1788	106.581	135.976	87.0367	110.092	124.331	96.4006	104.698	161.385	104.943	84.6881	136.438	101.298	69.6507
149.953	84.2485	93.0463	52.363	183.713	89.8575	91.3399	118.597	121.407	239.266	98.0465	126.893	73.5304	73.9346	89.8353	91.7569	156.185	60.4133	87.7062	96.9941	104.891	76.0429	178.06	100.196	48.743	141.498	84.8761	75.4821
289.874	125.388	108.402	56.0295	154.985	93.4046	58.1089	135.248	176.786	185.096	103.973	115.322	57.0065	105.448	111.731	104.856	181.655	56.3746	79.3654	77.7102	152.012	81.3544	142.082	113.658	64.1211	117.671	58.851	152.531
392.025	183.43	99.4863	57.1782	102.777	104.901	52.5174	145.559	279.934	139.183	123.138	112.863	78.7909	115.51	140.194	136.796	228.234	74.4945	60.5211	73.861	243.004	93.7165	131.643	131.201	144.747	115.609	89.7854	157.817
328.294	178.923	101.268	64.1319	111.647	114.554	65.0712	146.489	307.995	138.302	154.636	147.717	131.151	91.5856	153.898	195.266	257.053	92.9689	81.8224	66.6934	277.029	97.7466	159.467	178.424	180.957	131.653	142.123	75.2026
176.247	145.063	113.586	68.4288	180.801	108.502	86.2354	128.726	209.209	133.557	161.207	172.131	141.718	113.598	137.338	248.025	205.721	92.6768	122.101	63.6083	191.475	94.9719	155.961	212.177	123.345	131.909	120.943	71.7182
98.4586	155.259	106.162	56.3741	213.802	92.4351	115.404	101.786	148.309	119.236	132.45	141.195	121.82	174.703	137.023	237.948	125.126	79.6635	110.96	85.673	116.669	113.399	129.197	178.711	127.496	142.191	75.5702	174.263
127.282	168.642	92.9566	43.8166	174.888	91.7328	148.611	92.6321	238.52	106.774	101.684	89.4985	114.379	226.736	194.28	175.312	106.994	77.7919	99.2755	107.327	194.517	159.093	129.115	142.128	294.494	193.963	115.797	210.829
170.576	128.892	101.407	51.8268	144.1	111.668	161.998	108.669	333.224	122.776	112.274	73.1031	98.4837	276.574	228.101	120.576	129.095	91.1497	151.026	96.2677	333.9	186.526	133.903	142.056	419.329	238.455	183.529	135.307
153.284	93.7988	108.368	69.3694	166.087	132.071	129.188	119.736	294.359	227.548	150.29	87.1915	96.5255	279.127	164.729	101.049	126.21	101.017	186.022	81.3301	352.321	173.922	125.505	124.415	295.134	212.5	160.859	87.9536
103.757	108.891	84.165	82.5385	181.802	148.031	78.9687	118.209	202.214	339.284	150.676	94.1204	124.859	184.839	100.975	93.4513	122.469	99.8316	140.506	100.296	240.441	161.354	137.086	117.935	108.32	138.885	93.7653	111.344
118.704	125.29	52.1368	96.0436	151.031	164.804	69.4287	148.332	153.33	287.989	109.369	90.9471	85.0372	96.9426	137.496	74.7698	158.773	93.9902	87.5845	125.565	123.508	160.929	156.636	180	152.208	93.1795	86.3214	112.398
216.758	126.904	50.8841	103.251	112.187	165.799	82.4765	200.014	128.378	148.963	80.0241	93.0211	59.2458	109.874	193.827	55.1148	200.304	83.9627	84.2998	116.134	69.2851	133.441	139.292	216.819	326.764	107.551	116.762	72.1899
268.295	146.337	73.3647	91.9478	96.4215	136.101	73.071	178.998	123.436	104.337	64.6868	96.5462	340.942	137.027	172.163	56.2023	203.298	68.1731	93.5292	84.9279	55.9856	86.2306	110.561	163.807	332.917	138.656	118.288	51.5905
180.366	163.431	79.9952	79.8819	86.9642	104.054	75.9776	92.488	142.77	105.675	52.389	101.972	782.194	106.68	122.106	75.2963	179.639	55.4203	86.7525	75.3708	58.0497	69.1376	124.598	138.02	167.058	129.148	98.8913	61.6783
81.0477	150.817	63.2433	87.5433	69.6665	95.2961	113.611	86.9785	135.622	114.657	78.7078	121.612	804.939	80.9888	110.082	87.9081	159.562	52.3194	85.6205	103.342	73.5224	72.8713	163.719	176.506	50.57	88.6452	89.2973	68.9906
136.583	145.818	60.1851	99.8706	61.5983	91.551	120.562	196.568	102.709	231.391	120.526	142.852	385.05	86.9296	109.08	89.8692	151.393	54.3528	110.107	136.758	109.781	59.0492	175.823	167.077	48.7712	74.8642	82.9498	63.9242
269.44	171	89.0186	95.8685	83.0909	75.3089	88.8566	263.894	113.592	333.872	102.41	136.719	121.157	79.9752	91.854	98.1332	146.708	56.1767	153.379	133.13	158.317	49.068	154.036	112.736	69.8006	99.1627	72.3841	58.3263
277.883	191.821	114.601	80.466	116.364	66.5829	96.2975	205.644	151.83	252.636	62.7206	106.554	194.74	61.1715	87.0242	117.122	130.044	62.2517	182.262	104.113	176.699	71.8233	125.148	108.127	65.5361	116.082	74.7487	65.6069
156.962	191.116	108.251	67.1312	115.318	76.5232	124.752	129.228	143.09	202.231	84.9316	79.0007	238.469	53.279	105.787	135.766	101.693	75.3001	162.816	110.184	136.112	96.4718	112.861	127.597	51.7779	108.47	92.2114	83.306
76.3791	186.455	86.4726	57.3889	75.927	84.6318	96.7683	120.063	100.035	360.405	124.01	66.3499	140.946	50.0845	114.974	148.162	87.5498	80.7171	105.021	157.551	88.8815	95.3638	124.465	129.143	46.4701	96.8932	96.6248	88.9998
108.251	181.182	71.5356	48.0639	54.0899	81.3903	58.5237	131.675	71.4772	446.486	110.307	68.8503	97.3524	55.5103	100.7	143.751	102.316	67.6958	64.4755	172.867	95.8798	82.75	139.365	164.996	49.8075	82.5084	80.348	78.6712
170.611	166.091	70.525	41.0183	72.6166	78.3219	84.1441	112.319	56.7114	280.968	82.8404	82.8898	113.591	72.8878	88.3643	112.386	120.011	57.2032	80.3362	122.585	115.766	71.0033	128.744	220.189	45.8824	59.9821	72.8131	74.6523
181.783	139.803	83.9885	42.3907	86.7662	78.2415	118.153	81.2527	51.8039	106.775	75.7077	92.7585	89.9721	83.3686	92.267	73.8147	118.763	67.2957	118.361	70.7987	89.9696	67.2671	102.044	208.643	33.1838	56.7804	79.4631	72.938
148.284	110.289	95.3201	50.8085	74.4869	78.3127	109.32	68.57	60.9936	83.5066	57.9788	83.659	74.5961	86.8182	96.7911	62.6228	124.212	73.9574	110.798	75.4576	60.5581	81.5499	91.5604	147.712	45.3829	92.1466	72.6808	55.5805
125.028	89.9526	82.7154	55.7647	68.0348	84.1141	114.864	73.3573	61.5763	106.74	39.656	65.498	110.57	94.9251	94.406	77.1422	157.066	61.3151	62.4999	103.671	70.202	91.0807	91.6603	105.996	75.3958	132.586	56.3409	45.6233
132.149	88.1907	60.6245	57.2237	76.8453	90.687	159.673	81.8169	47.2203	109.296	49.7524	60.8116	138.109	94.2511	96.4056	86.8236	167.703	58.4238	40.0162	101.13	67.8962	69.5887	78.3611	84.0389	70.4846	136.223	56.7996	62.4148
128.271	99.4007	55.4437	64.6238	75.4139	87.308	184.625	86.3521	42.9872	99.4965	57.9765	75.4016	124.49	77.7316	106.364	86.3846	114.672	80.2637	49.8418	74.8543	38.8461	48.1408	64.2714	72.5062	49.8019	113.097	62.7447	74.6312
95.1511	105.865	59.9198	73.616	60.5928	81.8212	167.639	87.0349	45.0061	85.0617	44.3247	86.1213	95.0256	58.3612	116.269	100.738	67.0051	97.9258	50.0018	61.9406	49.8383	62.5905	70.2984	79.9555	79.5772	104.058	56.3384	62.2647
84.4175	100.606	59.7425	72.9392	47.6827	86.2918	139.771	84.7743	42.216	95.353	43.819	68.5771	84.6706	41.5469	115.49	131.283	103.795	95.5877	49.4083	70.612	90.7839	92.3653	85.2905	83.9838	130.36	111.132	49.9613	50.699
115.222	101.309	61.5798	61.8154	41.6191	88.4852	115.192	84.3401	60.1162	120.652	64.6983	41.2546	112.148	33.0067	99.8076	132.896	166.172	87.4768	66.1864	80.707	86.8778	106.202	99.9904	79.9397	120.866	103.325	47.5877	49.0219
126.952	116.173	61.8149	46.3037	51.2423	80.1268	98.1653	97.2831	98.7031	145.146	76.3897	46.2382	140.585	42.0279	94.0466	90.2692	158.543	80.984	70.6366	78.2115	61.4745	99.1636	115.515	90.8092	72.9302	95.2584	39.956	45.4227
96.0528	116.068	46.4901	50.6817	83.8702	72.7536	91.3073	119.597	106.899	228.558	73.5932	74.5167	124.549	58.6214	128.602	64.8476	113.904	73.9658	61.3108	71.6741	66.4569	75.5498	112.564	99.4316	67.2307	143.594	39.6912	47.2656
77.8507	86.717	31.6201	106.343	116.463	68.2332	76.9557	118.761	71.9523	343.853	75.8431	76.2602	90.0305	68.8448	172.199	92.4636	103.244	67.705	69.7897	78.1253	62.0257	56.7296	85.2878	99.4046	96.6335	236.232	50.8674	55.9211
99.1543	64.3557	44.0751	175.809	117.01	57.9773	51.3476	83.1021	39.8871	337.678	93.7092	50.7022	69.7954	71.006	168.606	118.447	103.917	64.5413	74.4536	92.4882	38.257	63.7336	70.8968	128.231	101.484	285.422	50.3509	50.2615
117.318	64.3229	70.7279	169.931	89.7166	52.8558	40.1831	57.7337	34.9904	205.042	114.129	43.0771	51.6781	60.9394	135.416	122.87	85.6907	69.2322	54.9061	87.1883	66.5909	75.9809	88.562	157.994	80.2409	253.937	39.7819	36.6416
95.7996	55.7545	75.0937	96.9619	71.5216	62.0812	52.5124	81.063	38.7104	99.271	108.281	63.2316	48.5233	46.4131	122.558	160.302	79.0689	77.9699	57.3385	57.3982	128.341	76.9169	111.892	133.879	63.3635	193.094	42.8833	41.5233
53.8059	47.8057	53.2831	56.3766	88.047	66.6442	73.7377	119.391	40.3626	69.3857	81.3705	85.6481	75.8623	45.6476	119.96	202.29	86.7064	72.4727	91.518	38.7204	126.082	88.6649	125.833	113.7	59.9834	138.966	51.1419	53.7774
35.8439	81.0696	36.9705	62.6259	115.185	54.4162	91.845	122.538	45.0217	62.7418	82.9707	97.2341	88.4653	48.5868	105.708	166.1	84.3383	59.9393	99.9648	51.7938	68.0417	98.5319	131.784	146.572	59.9537	92.074	45.694	46.6873
49.791	127.412	43.3977	51.2316	106.615	44.0796	92.781	104.705	49.0091	48.8759	111.886	92.905	72.5504	42.6112	94.4528	110.114	93.4318	77.1059	82.1691	68.6816	35.2284	70.0172	121.289	154.995	52.8788	73.6239	39.7874	33.0337
61.7553	125.477	54.873	30.9529	73.2185	48.0348	72.0012	106.891	47.1322	35.7469	105.85	74.5367	83.4252	50.4182	91.019	134.861	119.976	120.075	84.6881	64.7305	39.0095	47.892	108.895	117.301	41.0619	95.1872	47.702	37.4369
67.5254	84.46	54.274	46.6692	71.802	53.0268	55.8945	121.743	50.3388	69.9882	65.5961	66.5234	114.062	71.1697	92.2808	174.142	115.877	140.893	95.2599	58.7969	52.1409	87.869	125.076	113.198	45.1156	110.023	56.4691	49.4291
93.6552	55.8021	46.8809	69.1727	99.4493	47.7188	59.3932	121.395	66.2464	147.327	55.7693	78.2579	99.6503	66.2592	115.678	141.648	78.0853	132.216	85.1944	70.5871	59.5453	129.014	147.609	123.226	62.6775	84.1585	54.9847	49.5178
117.505	56.0323	41.7363	62.0683	98.5891	36.3108	58.4584	108.975	78.5364	154.597	71.7608	80.0058	60.4382	39.4086	141.281	101.012	59.1212	130.96	72.1418	83.1049	49.0375	103.706	133.328	96.4945	62.256	58.6207	49.5333	43.3994
100.037	70.4251	40.8986	45.8936	71.4715	30.3526	43.4521	93.2759	71.8213	79.3349	61.7884	59.664	63.9835	27.4311	119.977	116.365	62.9551	139.297	64.9701	78.1956	45.9254	64.1931	99.2218	117.142	45.7461	75.9175	46.3338	43.592
72.3546	82.7141	45.5908	34.915	70.3164	36.3083	38.6765	69.7479	56.1933	64.258	46.163	48.0013	96.2138	31.235	77.9942	156.318	60.706	125.304	56.9878	72.9023	83.2632	67.2968	79.5056	204.995	40.2531	108.463	44.0529	50.1054
69.6883	83.9022	50.1949	26.4739	88.7959	46.9978	49.89	53.1672	47.2822	109.709	69.9318	63.9184	107.191	40.0943	83.2424	189.032	57.2539	90.3843	68.6553	90.4687	108.549	85.0209	66.7228	219.722	45.5898	110.236	43.1068	57.1317
62.3039	73.3564	50.3749	34.0048	84.0335	49.0851	56.3391	61.8872	52.5225	91.1256	103.123	86.8745	99.7398	55.4267	141.436	188.35	58.765	70.6405	96.821	122.522	67.6259	99.5934	56.5922	173.019	58.3868	86.5068	47.0865	59.612
41.0863	53.0072	54.4875	46.7757	65.1107	42.8321	51.5805	71.1961	79.0798	44.4363	96.2944	93.1288	91.7515	59.4366	226.603	131.172	57.4762	76.4583	92.7674	141.239	30.5628	128.959	65.4682	224.616	90.643	67.2187	52.6098	56.5241
43.6285	34.9573	61.7265	40.0404	61.1366	38.4983	43.926	55.0345	110.565	53.275	60.7778	88.8538	77.1711	42.584	308.056	80.7344	67.8287	80.9692	61.8252	134.418	61.6134	155.962	79.1149	304.991	110.649	63.4611	54.1192	53.6831
64.5126	39.3334	57.3704	38.9518	64.1195	41.7698	38.5783	37.1523	105.744	64.8869	41.5749	94.1486	58.5063	29.2905	311.827	104.826	95.8126	71.8845	64.8517	112.647	93.2389	157.4	75.0647	230.624	77.2607	76.5212	60.5588	59.995
68.9487	56.6766	45.1568	63.5856	66.2143	53.7931	38.1507	44.2508	63.6887	63.7088	63.2873	97.8973	46.498	28.9133	215.184	158.795	108.76	68.3151	95.3033	93.481	66.5831	154.824	73.8268	115.999	37.4506	110.114	78.3523	69.7416
63.1468	56.4324	37.0792	71.9507	80.4005	71.6532	43.2615	63.6259	37.7767	105.134	102.572	70.6741	41.8347	31.9593	119.552	188.925	92.0391	74.8353	95.2435	88.4095	37.6231	157.939	96.3128	172.784	54.2689	143.94	86.8533	66.9166
58.3318	49.6818	27.7191	53.0909	96.689	84.4466	48.4843	75.3696	51.4147	134.854	104.891	37.6923	60.3523	46.0507	104.779	202.618	71.7305	76.5306	70.3627	96.7253	53.794	141.452	117.346	299.98	91.5239	146.434	71.5947	54.1533
44.2036	68.5931	23.4419	55.5709	89.6165	83.9538	46.6131	69.9528	67.7304	95.8174	66.1223	48.2501	116.05	60.3053	132.999	194.205	64.6121	77.4563	59.9426	105.372	74.7696	107.047	108.286	289.26	91.8469	124.741	56.8794	52.716
31.8614	94.7834	41.2505	76.1524	67.1389	69.4383	33.6831	46.7927	59.4468	69.0924	48.9319	71.4623	159.223	46.5583	160.468	169.203	64.1489	86.9168	60.6479	101.406	62.9291	82.8596	81.2306	185.84	71.2918	113.11	63.4449	62.889
36.6295	93.7438	59.3547	67.1861	53.6282	46.2769	19.0898	33.4528	43.6855	97.9372	70.3396	55.572	131.314	28.7096	176.675	164.786	71.2729	91.7316	71.8186	87.7673	42.6901	68.6734	69.7477	144.768	68.4544	112.721	70.8139	63.9408
45.3643	79.614	50.7603	43.8872	46.1875	28.952	25.1805	55.3089	47.6546	112.36	76.2737	46.4288	77.384	47.4091	164.415	159.444	110.354	93.9983	112.105	80.622	39.7078	50.839	89.5526	176.745	77.1077	103.516	59.0232	51.1878
54.6393	77.2885	37.8876	47.5643	36.7946	33.6508	53.3298	80.4323	72.5584	84.6504	57.6291	87.4803	78.0146	75.0866	148.843	126.079	196.475	110.699	149.858	91.8569	40.6122	45.897	111.67	209.893	77.5232	85.1211	41.6354	39.0192
72.7888	79.5097	38.4245	59.5109	38.0873	52.1324	68.0555	69.3696	89.0254	65.8445	59.5529	109.371	110.349	68.9254	170.465	122.55	269.22	120.681	133.166	114.888	33.3278	72.4862	97.4656	211.216	75.0349	63.547	37.8532	35.389
79.4891	74.4804	34.2411	51.1944	54.2488	60.9664	48.3453	49.4186	74.5833	86.0391	73.3897	68.6793	105.893	46.1838	185.177	160.481	239.032	101.537	85.4955	131.507	34.0514	108.533	65.954	186.107	95.8316	44.3585	44.3793	49.4456
58.9111	66.9738	29.6862	39.0187	64.7668	58.2856	25.1806	58.2461	50.1164	123.526	62.1625	35.3846	71.8867	39.6685	144.958	163.338	140.143	83.9692	61.157	131.274	46.1988	119.007	62.5969	159.04	151.66	65.3257	45.6547	80.4884
40.4108	65.9976	40.7586	37.6044	60.0819	58.0247	29.9341	72.4079	44.4247	126.254	50.2844	45.1655	49.7643	50.3556	103.614	137.274	115.397	89.1964	55.9093	121.934	51.5769	103.851	77.2081	146.2	201.054	150.766	43.0325	92.8895
47.1642	73.1763	48.9306	37.3886	55.6222	61.2925	50.4577	61.7646	47.9652	82.3394	73.7492	50.9197	46.6505	63.2433	97.8204	139.953	180.185	87.5258	51.6078	114.398	58.6325	89.5031	82.2671	125.614	185.523	228.66	56.4374	68.9037
61.4706	78.8199	48.8575	37.9807	62.6779	59.1878	64.723	45.1976	45.1515	45.2758	103.137	45.5851	57.2819	65.432	89.4952	144.006	202.179	74.8651	56.993	105.877	79.5755	101.063	89.9272	105.132	116.901	203.832	82.94	53.0257
66.4139	75.2218	59.0785	44.8792	71.9974	54.3429	71.6671	47.0826	43.9277	39.5197	98.2128	58.3274	71.3337	58.3501	78.8007	133.389	140.942	76.456	61.5658	86.3811	79.5641	143.571	92.221	151.225	63.0548	101.509	85.9655	68.402
66.5958	71.5247	59.267	48.9582	69.3788	56.2154	71.091	59.2249	45.3307	33.9408	75.5168	70.0848	74.5586	55.1744	91.2702	148.082	82.7847	77.922	59.2875	65.24	48.8529	178.511	71.035	262.302	74.906	47.15	61.8565	70.634
61.6889	70.0842	35.1093	42.6303	54.2565	64.3723	59.467	67.2317	41.3938	30.7773	80.0827	57.4259	75.8884	52.2976	97.3673	159.363	68.2187	59.6168	98.9685	71.201	51.3741	152.649	89.5757	324.53	137.147	98.2435	59.572	49.7432
47.6131	59.6051	37.0986	33.2261	39.4376	67.8082	49.5301	68.103	39.7221	46.8312	116.871	40.7524	79.0226	41.9895	98.1218	137.898	66.7934	47.598	189.481	107.949	101.482	87.9689	185.497	296.016	189.321	183.855	95.9594	49.0391
36.9665	51.16	77.2878	29.2422	35.4239	65.7974	56.0514	63.1128	43.2549	51.5435	139.336	34.6236	66.217	39.3582	148.435	154.282	77.8911	55.6018	227.482	130.488	118.391	67.6717	234.178	281.957	191.948	205.67	119.362	58.7648
44.67	66.6292	84.3853	35.3718	37.546	71.6832	66.3073	55.6789	41.718	33.3296	111.714	33.211	65.4524	49.2935	217.595	207.283	101.879	66.2935	155.351	103.869	76.3483	98.3752	153.805	331.283	151.302	148.537	93.1306	47.1878
57.2717	83.6306	45.3902	52.0287	37.324	87.0095	63.8793	50.9488	40.2696	26.6693	69.948	37.4408	115.109	50.3984	219.147	185.295	104.649	81.2027	68.4557	61.5246	49.3721	113.963	97.1635	333.805	93.1442	78.4696	57.3204	58.0425
52.2819	66.5496	31.4905	66.8892	34.0055	92.6794	58.943	50.1177	45.3657	35.2821	60.9675	42.9099	156.071	41.3954	183.591	105.152	86.7247	99.7759	60.1661	55.0454	65.3004	114.867	199.37	224.345	49.8771	53.7973	75.2145	112.461
40.3528	41.2824	53.644	67.666	32.0601	85.3615	61.5195	50.3684	43.9907	38.7905	68.0121	41.9473	120.195	42.7946	197.535	102.131	91.0687	94.3433	88.7839	76.418	73.6677	140.261	338.292	113.546	63.1529	71.7608	138.237	125.246
46.8738	56.1783	56.3389	63.4676	42.6296	85.0906	60.8304	45.6379	39.0942	41.2116	54.453	43.8553	61.354	54.7068	232.311	175.684	112.815	71.8157	91.7489	83.4409	58.3071	151.733	346.415	110.447	110.846	99.4855	165.202	62.7969
61.6591	93.5415	37.3722	67.3751	69.8963	98.3374	50.018	34.7846	48.2189	47.1213	32.0338	51.2394	51.7381	65.4828	204.111	211.823	104.45	77.0493	81.8705	69.7217	53.6688	118.267	251.127	186.595	115.061	117.556	118.386	30.1896
62.058	99.2819	35.4353	67.6935	84.7792	107.65	41.3424	29.9951	57.6191	49.5211	27.6756	51.5952	68.9824	70.6044	132.626	192.769	70.2133	108.219	81.4969	58.5933	68.0018	109.804	168.737	254.656	78.0599	119.088	68.1574	74.8905
59.1713	74.2312	47.7438	52.3921	62.0793	102.991	43.963	39.2305	51.233	48.2043	44.0812	49.7653	75.4611	66.4055	99.7836	189.06	59.806	117.641	84.6309	59.1083	76.7369	153.521	145.578	260.846	71.4568	101.56	77.4928	108.921
65.4474	62.4334	54.1649	38.7981	36.8771	90.0882	49.4751	51.3811	51.3462	45.1183	65.8301	55.5425	68.5532	59.9879	105.423	222.851	83.8812	93.0867	92.427	63.9762	69.0057	154.78	155.088	208.483	86.7534	73.6906	103.611	84.2325
64.7352	73.9044	56.2499	45.9128	51.2562	74.4483	44.4219	58.3993	63.5031	47.7305	71.3651	57.7243	50.5458	64.543	95.3475	253.711	99.2531	63.7184	100.183	73.4147	53.4128	80.0549	154.738	157.641	73.4076	57.1595	90.1965	58.824
56.0446	81.5926	50.4157	61.5941	77.332	63.2078	34.8844	65.3575	55.6379	58.965	57.9861	61.278	44.8781	69.3062	76.8152	258.611	79.088	46.2289	91.6961	93.5831	41.4498	38.9406	134.623	158.104	61.1055	73.2097	64.4166	65.5515
62.9486	70.8368	36.1307	66.3702	76.0086	64.2365	45.7223	66.7791	35.0535	57.2659	52.2413	93.553	69.5797	58.4772	94.8472	255.9	54.4178	44.5025	86.6547	115.54	41.4563	102.765	115.214	172.931	82.9244	118.071	65.1332	74.2726
76.9907	53.2269	42.6605	62.2481	65.2127	73.0926	71.8177	55.5443	40.9634	43.3329	59.9978	139.904	82.5261	45.0039	146.861	246.744	61.4641	63.838	112.293	113.168	47.9058	202.026	97.6425	155.505	97.8679	150.029	72.1972	70.9511
69.0777	47.5218	72.2463	60.515	63.5083	80.6407	69.862	49.0162	59.8224	53.4399	54.3712	144.433	56.3551	38.9583	210.639	203.869	92.0296	92.9073	133.766	80.2215	45.7496	244.723	81.4564	133.156	89.3077	129.234	60.161	73.4327
52.097	59.6433	72.313	60.6104	55.0774	95.9001	40.7215	56.5052	53.3967	74.4444	40.2245	95.603	37.8216	32.6377	271.2	146.114	122.489	103.069	108.661	49.1301	42.9793	221.872	104.457	132.627	85.843	80.5865	44.1508	81.6112
54.8369	70.8385	36.8629	56.2669	45.6117	129.866	38.7993	53.7813	37.6869	60.7764	47.0587	44.1764	49.5472	34.4554	277.636	131.661	155.975	93.4994	67.188	52.5815	62.2215	175.714	172.411	126.388	83.4313	67.5959	47.1461	77.8394
61.1021	63.4554	34.843	53.5206	52.2982	155.597	61.9731	35.2572	39.2475	43.5631	59.0717	33.7948	57.9369	50.8825	208.853	161.536	194.522	95.9751	52.5748	88.07	85.5518	139.182	213.16	118.495	67.6981	103.753	66.6114	61.2381
51.4968	53.0487	75.1626	65.7747	54.7129	134.19	53.0938	31.6542	39.9854	63.8761	49.7922	55.4268	58.197	57.0989	156.161	185.238	203.01	120.091	55.4687	130.778	73.5545	120.124	185.374	147.654	81.4932	132.578	81.0195	44.4054
52.832	57.6612	86.4634	83.8552	39.6277	88.776	29.1912	43.4856	29.1227	75.2085	40.2375	72.2565	63.4289	42.2293	172.801	178.955	152.147	140.494	52.5842	154.554	40.1244	116.996	144.15	186.51	165.879	110.119	79.9058	38.4621
79.0139	70.8396	57.6847	79.8123	38.3719	76.5506	52.1793	40.2236	29.1801	51.5056	45.7389	68.0343	59.1571	31.9025	171.494	143.989	88.1849	145.047	50.2623	144.52	28.4787	118.94	143.673	175.223	296.459	64.3439	82.5177	40.5934
90.9052	88.5898	39.6638	55.858	59.1598	96.5677	89.994	33.3045	41.0009	53.3184	43.4055	59.0567	52.9985	35.7881	115.328	93.0098	84.6052	140.683	60.6641	113.436	35.0571	107.121	168.434	139.703	396.358	53.7498	101.224	41.3575
68.611	107.469	35.553	44.1328	64.7357	103.696	75.7887	57.3173	40.6974	92.2311	31.3334	59.6762	74.0359	38.5246	101.114	71.9588	144.816	124.516	73.124	87.0329	37.4213	86.215	176.206	137.701	385.133	86.7935	111.42	41.158
45.3017	101.779	30.3471	52.1127	48.5004	92.8188	42.6661	96.3218	29.3117	97.1366	32.6542	58.5237	99.8659	37.9248	146.678	101.782	199.586	104.497	66.7885	69.5642	44.1908	95.4516	149.606	142.748	267.948	114.005	98.2171	50.4647
41.2616	70.6409	42.8227	57.2756	42.35	82.1298	56.5809	109.729	23.9393	58.9433	41.3251	48.8521	92.6783	38.2315	149.632	129.75	199.989	102.546	59.4521	53.7872	55.8905	146.539	111.621	105.749	135.527	102.232	89.7638	71.3699
41.4957	55.7683	61.1021	50.3214	50.9117	67.1819	97.7817	94.3676	23.7376	44.95	37.3592	47.6817	74.4567	34.9848	100.108	117.517	169.612	104.161	97.5895	43.1933	52.2532	195.882	92.6321	61.6107	82.8418	78.2641	97.142	86.149
40.3759	65.9605	52.7966	38.7768	56.3468	53.6924	107.917	68.1497	23.8935	71.5209	27.2639	61.3533	77.8048	35.6517	98.5705	104.452	148.855	83.564	166.811	39.8307	42.916	209.283	93.4601	65.991	111.089	78.409	91.1863	76.1173
42.5669	66.691	42.9881	31.5229	64.6643	60.2747	77.2211	46.7299	28.739	92.7823	24.7633	71.3574	90.3141	51.2703	163.588	124.314	149.449	70.5726	191.235	47.369	51.714	208.036	102.517	97.2868	164.311	100.207	68.6713	54.1064
38.9656	56.0117	56.581	37.5617	77.7377	71.1753	42.7316	51.9399	36.7859	85.9019	28.6326	71.1332	98.8903	66.0556	209.162	148.697	157.262	98.4006	150.086	78.1512	64.9665	231.901	117.582	110.612	200.85	132.619	64.7218	43.5614
29.3705	57.4876	59.9805	53.2021	69.234	68.0487	41.1121	80.5154	45.66	69.2178	34.3205	72.6981	111.662	61.7808	185.85	147.177	158.988	132.448	96.5061	116.88	65.7562	279.314	130.914	120.393	216.075	171.999	84.9893	45.8383
31.2387	69.877	44.8751	57.6834	46.4587	69.2821	65.012	89.9074	59.0803	61.2853	40.5205	74.7831	116.982	51.2174	129.706	138.316	151.286	127.717	63.6762	120.466	75.1865	296.718	140.463	151.488	211.537	189.548	100.914	48.6226
49.7453	81.1235	44.6781	48.8234	61.7015	78.6294	73.962	65.0239	67.8103	63.1382	42.892	67.7902	93.8724	54.72	101.839	156.502	144.403	95.0529	49.904	85.5911	104.499	231.259	160.104	186.015	168.421	162.077	98.1283	55.0706
69.7841	80.7677	52.2763	50.0707	110.579	79.8691	56.2677	42.9099	57.0623	63.4699	38.0308	60.4158	67.2096	64.6655	113.115	200.209	136.21	63.9145	51.5061	53.172	117.391	119.674	174.095	192.022	104.141	139.331	82.496	67.3809
73.7472	63.4236	45.7285	67.7069	120.195	90.639	37.8859	44.0403	38.2197	54.7795	28.4975	62.2353	79.0279	63.5576	125.323	235.142	110.75	51.2692	57.3892	42.385	86.9959	56.359	147.988	159.063	74.4222	168.806	68.0346	67.889
59.1127	54.5866	43.663	78.1269	75.9032	122.697	32.7974	48.0876	35.6783	49.1562	22.7131	62.5263	112.103	52.5387	115.633	247.154	71.9046	62.7515	68.5821	43.5522	49.3125	74.9659	108.228	109.883	86.5225	200.864	79.4214	51.0461
48.713	75.3179	55.2757	64.6057	46.2404	136.392	39.5998	44.6479	42.9955	60.101	28.3716	57.6681	113.062	39.9639	100.479	262.133	49.4152	78.6475	95.5329	50.8301	50.0782	125.142	110.135	93.1461	83.5769	178.283	116.356	40.1192
66.4666	87.0766	61.6126	41.6283	62.0594	123.376	58.2829	41.777	39.0645	72.1491	49.9501	62.2185	87.0272	28.9529	91.6705	290.307	55.3076	72.5581	101.647	57.8615	73.5013	161.112	131.902	125.457	69.9565	144.446	131.574	44.9433
100.79	65.7845	60.4063	35.0259	84.0205	126.14	76.616	40.9653	29.9177	72.2253	84.4679	75.8769	92.4327	24.8468	80.659	290.341	67.732	55.094	68.5992	56.9882	77.0924	172.056	120.608	153.049	100.069	149.769	95.4129	46.1729
125.776	51.8234	56.4036	43.6311	82.9179	141.018	82.8767	41.7892	31.4476	72.6819	110.827	77.7656	135.938	33.6761	74.2267	234.641	72.4822	48.8634	74.1833	59.1473	57.8292	154.048	94.6327	132.468	145.337	152.727	51.2397	33.9963
134.954	56.6512	46.3782	43.932	63.8363	128.134	80.2008	45.5406	37.5997	72.0498	95.9726	68.7506	144.492	43.4263	90.2366	171.292	76.3427	50.9856	153.818	78.6754	38.9237	119.057	108.418	106.239	145.702	112.584	53.67	26.1173
125.667	51.8788	36.1083	39.8905	42.0365	104.567	65.7214	43.9157	38.7945	60.4289	49.8224	75.5786	88.497	38.8305	111.131	169.639	85.5485	57.1731	208.593	109.19	35.8448	87.3808	166.01	130.46	118.734	69.2408	92.787	35.5558
105.18	51.1994	31.8905	55.0424	36.1148	107.724	40.7479	38.0784	43.4974	56.6256	32.7935	103.054	72.7808	32.3999	101.968	220.468	99.0263	72.3422	186.352	132.83	52.248	66.0455	226.55	189.189	104.329	74.0938	120.549	53.3873
97.6307	70.4852	35.6799	71.7984	48.6437	129.244	35.6753	43.0803	55.0542	64.2418	65.4145	117.528	177.559	45.4037	78.5804	260.103	110.682	86.5436	153.065	134.655	63.2587	61.1649	251.052	217.517	101.759	134.149	112.903	64.1346
94.3674	74.6342	54.4498	60.1039	55.1636	151.174	54.2755	54.3572	56.2042	57.004	92.923	97.9378	267.574	68.5111	85.4704	268.231	111.574	89.0684	131.849	114.473	47.2997	81.8997	230.758	180.408	132.238	209.175	85.4499	59.0037
61.0021	60.0271	71.3257	45.5179	45.0456	166.116	60.3193	56.1892	42.4617	47.9907	79.3114	71.7925	182.869	76.6939	109.784	269.93	124.098	87.2266	98.5882	88.8414	38.4942	106.004	192.293	112.49	196.615	232.591	60.7309	46.5472
32.4603	63.539	59.0712	55.6207	46.117	149.761	54.2591	56.5498	35.4654	61.3125	55.9971	66.037	65.4665	66.7173	110.765	277.162	174.692	80.253	81.8653	71.673	55.7191	100.753	163.043	83.2068	213.725	192.794	49.0334	48.6931
71.2112	74.9165	43.4231	61.5915	81.6443	100.785	58.2837	63.748	42.0435	64.6396	49.0401	65.2578	157.057	56.4384	100.387	314.233	219.271	64.2936	102.799	66.4606	58.1991	77.7881	139.883	113.586	142.725	168.432	54.9451	67.8548
137.024	74.5443	53.4689	45.0794	127.064	69.1767	51.3679	60.0958	44.1575	60.8848	46.7679	51.4129	358.512	55.7125	99.7666	413.47	185.098	54.0547	125.65	84.0047	65.5725	67.7559	116.161	145.436	73.0273	189.327	81.4916	69.4839
141.507	88.4945	55.4694	38.4935	128.235	78.6829	33.9288	43.6634	44.5569	118.024	42.1111	40.5991	384.611	57.076	98.463	494.939	119.553	62.2542	134.532	127.849	126.22	71.4265	104.774	125.157	98.6245	189.538	110.602	44.9701
94.2616	110.784	35.8076	52.799	77.4732	87.9339	49.2302	42.746	67.028	195.686	38.7953	44.5337	240.058	50.7027	107.702	415.702	119.408	79.2944	136.057	163.141	150.06	74.5187	116.375	80.366	177.514	155.098	116.416	37.1071
64.2565	95.8606	36.8102	60.073	35.7507	71.5553	77.2173	63.4503	96.5301	174.846	34.7185	52.4246	142.447	38.9203	138.191	221.222	161.087	102.573	131.203	146.999	75.7748	81.3601	151.648	90.8893	204.715	137.062	106.125	67.2788
61.3392	59.2007	53.8788	54.3352	38.4041	63.0341	64.7483	77.7847	95.3962	80.55	35.9805	62.8787	146.669	32.349	134.878	130.145	159.895	135.319	153.697	90.531	67.9878	110.87	207.828	178.612	153.158	122.593	104.203	94.7371
58.5982	48.0296	43.9627	53.1473	49.7825	84.6982	48.3793	72.1562	70.9595	42.0112	50.0676	74.3377	158.23	33.7113	88.5735	197.602	140.8	147.216	201.007	55.5784	194.535	155.576	268.391	252.047	84.286	88.2724	102.891	89.7654
57.1934	53.5287	24.5191	55.3181	51.2933	107.255	73.2227	58.8483	61.1316	75.642	57.6715	67.9756	140.288	38.5775	86.3914	252.933	185.626	105.846	186.48	84.6207	232.585	168.274	291.174	217.848	67.1413	94.0397	91.7696	71.0537
68.5088	61.1685	28.0532	52.4745	53.8947	101.584	89.0576	52.7478	66.6204	119.552	43.7409	51.1035	120.149	40.725	139.787	198.308	266.835	55.4578	100.775	147.211	113.231	135.164	247.434	128.127	97.6685	147.235	99.4247	61.6889
79.8226	84.3147	35.2963	50.0979	44.9819	79.6126	68.6197	56.5528	75.5725	141.242	30.8887	55.2763	121.212	36.9077	159.644	124.153	296.393	67.3606	55.2339	181.119	71.0494	122.907	165.565	97.0256	120.008	150.153	135.913	68.9758
72.7935	103.831	36.903	53.7876	67.4468	62.3909	64.9176	62.7084	96.9446	122.065	37.765	69.8996	136.541	35.6406	131.822	103.468	244.976	126.051	82.4182	173.962	163.613	156.027	102.708	115.761	106.424	96.1266	150.367	88.9187
57.0552	87.2936	48.985	57.0491	201.03	49.9092	84.9516	60.766	119.705	81.9675	43.1458	64.1645	126.59	47.2786	113.8	108.696	160.956	155.348	103.851	151.631	186.183	152.689	80.7246	113.61	76.8694	91.3429	111.031	94.3973
65.0736	61.2143	58.1396	55.6889	345.417	42.3486	81.7933	53.7987	109.97	72.8493	34.6675	54.6862	100.88	56.2425	125.548	118.121	102.258	142.113	97.4553	121.932	100.509	87.3264	84.2022	113.072	58.2749	136.832	71.7187	74.4837
98.4214	63.4875	49.4571	55.7816	303.949	49.735	62.0599	52.7408	76.9324	79.7324	34.7895	62.5739	124.936	42.6234	181.288	139.951	96.3731	130.065	98.9357	95.0648	48.5833	60.1462	104.192	155.702	66.1286	144.638	81.1076	64.7505
118.021	79.4495	41.6409	57.8879	134.203	68.4298	57.3017	55.4092	62.2243	59.6743	48.0154	66.1024	176.309	28.9996	264.448	156.017	118.983	119.297	109.617	100.4	52.535	107.595	143.076	189.602	92.2553	120.099	104.838	76.4304
106.651	86.9619	39.318	52.9162	51.2562	78.8659	58.7121	50.014	63.4958	61.4293	50.7039	59.4675	157.734	44.1173	278.481	145.617	135.449	88.2469	124.933	119.943	52.4239	143.431	184.665	168.612	94.1796	118.288	92.8509	69.1224
87.6124	91.8895	31.2913	44.6771	69.0425	72.8177	58.0831	39.5305	54.5876	111.798	43.6803	64.4718	81.5047	63.5738	205.889	124.369	148.361	61.2293	133.788	101.35	47.5191	128.699	193.798	129.358	65.489	121.555	60.8565	41.9119
76.6863	95.9892	32.465	54.0696	81.7678	59.8252	62.0337	43.0602	41.534	127.444	46.2572	67.4406	42.1551	54.274	179.836	113.603	166.903	69.5144	99.6149	59.3706	42.9191	111.955	157.035	105.889	59.2098	105.297	56.3132	43.0555
66.7215	91.832	52.062	84.5864	93.0626	53.4975	61.5217	67.9476	37.3857	79.7517	49.1029	50.2413	53.9051	36.3769	229.042	114.478	190.576	99.8264	52.9264	54.9989	44.4139	119.481	113.849	90.0003	90.1069	99.4268	77.4812	74.4613
59.5834	83.2513	62.7408	112.615	112.43	58.7693	54.7055	93.7517	32.9869	49.6384	38.0166	49.3273	72.0747	37.1535	240.243	119.729	217.185	130.873	86.9689	83.0709	87.7806	138.77	123.741	84.4722	96.9029	107.354	83.3706	96.4637
63.6745	75.2008	50.9411	113.839	100.694	69.9101	51.3226	95.2008	30.3099	64.1205	30.0489	90.1776	79.3533	42.8945	209.181	121.6	234.977	152.191	185.818	86.8584	148.378	151.982	185.777	101.926	68.3304	93.5456	62.2379	98.2875
71.9525	67.5464	40.1613	85.7437	86.2678	81.4821	46.0242	72.0135	40.5625	73.3513	40.5286	136.23	77.9956	43.3897	214.432	117.649	202.061	149.23	225.667	61.0316	147.445	132.828	227.586	122.107	59.7271	68.1447	54.1435	93.9938
67.1651	71.056	44.9157	56.1663	85.9622	91.3657	45.2286	45.5961	49.9044	61.5738	51.4964	156.261	88.9233	53.2896	229.643	126.989	130.679	127.495	178.066	53.9557	95.0981	95.6607	200.451	113.884	73.4002	75.4214	88.7014	88.2156
52.2237	89.0002	49.1756	62.5678	60.0226	92.3945	67.8025	38.5912	44.3057	47.1534	50.4063	156.351	131.784	69.5762	208.597	173.299	98.4281	114.173	125.523	78.2066	70.7774	81.8548	137.135	89.3221	73.9612	111.531	127.839	85.7076
55.3523	98.688	42.8304	93.248	64.7697	81.0855	84.8616	57.06	41.1978	39.0112	46.8931	134.993	168.604	68.9321	187.838	253.503	136.839	108.354	111.303	89.4652	86.9363	86.6445	104.961	87.0614	84.3892	128.392	116.825	82.8447
82.8099	87.916	41.1483	96.4648	154.325	73.967	58.3042	78.4494	50.7726	38.8932	45.4051	95.0952	154.903	51.4529	164.618	327.305	173.647	89.2904	105.017	71.0918	95.4933	88.8813	136.37	111.868	120.983	108.63	71.3718	71.162
93.1615	73.2368	53.5938	67.6618	196.285	81.12	27.8056	79.8792	53.0551	38.5416	43.8328	64.7363	118.471	38.7606	112.716	339.267	152.63	62.3042	85.7662	59.0008	84.3432	103.255	202.851	118.94	139.28	85.8	54.4108	55.6775
65.9095	67.9343	64.2462	50.9728	119.336	88.4843	41.8823	81.5762	39.7676	37.8494	44.4972	57.5093	106.084	40.5593	91.6017	272.559	115.234	49.6963	60.4855	56.5335	76.5445	113.99	238.287	107.378	125.412	96.7307	72.6089	44.7904
43.7115	65.0465	61.0811	58.4419	86.7228	86.5443	66.2662	103.837	30.5696	57.1796	45.6714	54.6386	116.717	50.6329	137.467	204.782	99.7021	52.4429	47.1787	54.4977	74.9085	91.784	215.26	149.189	114.975	127.032	80.4254	35.6163
52.7044	66.9958	56.5732	68.5481	160.905	85.4297	60.4734	113.715	31.3369	84.2999	39.7775	44.826	128.606	61.8943	165.002	245.335	92.5018	62.5333	69.9796	109.873	64.1159	93.0763	184.128	268.843	110.587	121.4	66.7701	35.1059
68.2429	77.6204	57.3929	70.702	187.156	91.0518	47.8744	90.0486	31.4419	78.1793	30.0181	34.4612	130.196	69.3201	129.267	376.96	84.836	74.7211	121.818	207.098	49.587	168.272	188.609	370.09	92.2031	75.6875	56.2483	44.9847
79.0637	78.9186	54.4383	61.9139	124.099	93.3739	46.1012	77.2186	32.8525	53.097	25.402	31.4351	122.839	66.4345	103.75	440.962	84.9558	77.539	149.808	194.671	55.6436	254.476	194.218	352.603	76.6567	60.4136	53.7375	45.2495
89.9727	60.584	48.9269	51.0855	81.4314	83.0949	40.7503	90.2532	38.9393	62.6461	25.4976	43.8691	121.716	55.2269	130.933	348.74	81.1267	65.4478	126.578	122.818	86.9458	300.512	154.641	232.193	79.434	114.936	50.5512	40.7106
80.9027	49.501	52.6746	63.596	77.3309	60.7582	39.7513	83.1072	39.8047	92.1012	27.6334	66.506	126.821	51.1866	168.248	212.353	69.7629	54.6548	93.8585	283.91	112.18	332.401	105.356	107.939	85.612	171.935	53.4202	54.9554
54.4373	61.4926	63.0144	87.9602	80.1395	47.6148	54.6178	60.0682	38.164	88.0257	30.204	74.75	131.661	61.9972	177.891	182.499	67.9317	63.8381	87.3065	618.968	98.4832	334.085	108.738	58.7172	80.6334	162.331	66.7186	71.2725
49.8312	70.0962	69.8875	82.6642	123.121	62.7022	60.0586	74.8595	49.1351	58.2319	30.7508	59.9792	148.117	70.0631	166.387	246.093	70.2442	89.5197	85.1911	658.847	64.5374	267.927	144.723	71.8154	76.9522	123.048	84.4439	62.9262
68.6535	66.4179	69.6216	63.7556	188.981	79.1873	45.6964	107.639	62.3885	43.6345	30.0059	45.8232	153.741	59.7463	157.762	273.347	58.1561	111.077	68.4642	323.087	64.5554	193.36	139.312	79.1386	119.034	112.657	99.7119	55.1985
81.6942	91.9853	62.1515	79.6726	197.535	62.0412	45.2086	102.247	57.9756	49.2546	32.0023	52.6593	110.821	43.0263	166.322	207.909	54.1116	116.517	54.064	75.7162	97.7099	188.689	95.1832	64.6407	220.531	121.028	98.7593	67.8584
90.1253	154.827	48.5904	113.299	146.643	48.2902	70.8712	81.8532	50.9058	55.3194	36.9754	81.6816	73.4682	37.2039	167.245	123.654	80.7806	115.394	55.6749	118.309	109.023	223.182	92.4157	78.8125	287.555	117.927	77.2425	73.5236
90.6085	183.432	38.4044	118.669	94.6967	91.8163	90.8424	84.7697	63.1057	53.1344	40.7513	116.631	118.151	37.3869	142.741	121.689	112.384	109.245	67.4397	178.462	111.618	224.111	145.535	123.223	232.787	103.058	60.3931	59.2914
60.5357	140.697	43.523	101.132	61.9215	148.198	86.0745	83.3552	73.5101	47.8965	39.2181	124.853	181.267	36.2005	127.602	208.277	114.257	92.5805	74.8892	114.51	159.323	194.227	180.388	137.806	126.235	79.3395	66.8967	44.3269
40.1234	92.3811	59.3518	83.1523	47.7443	137.106	67.0835	62.1676	59.6574	46.2635	33.7435	95.2038	164.622	36.4751	141.378	289.423	88.8376	74.3116	61.975	59.5011	187.994	206.018	167.693	117.178	85.9665	50.7365	74.1094	41.4535
88.6609	95.6119	64.1768	65.7593	51.7283	82.1729	52.2465	56.1575	41.0875	52.8716	34.9747	68.5796	109.002	36.1085	146.712	286.767	60.5388	71.2158	55.5193	61.7473	120.16	282.376	144.424	116.482	98.0027	41.2831	70.4434	49.0525
156.235	115.455	49.2234	51.8662	60.1716	65.0688	53.8485	65.033	37.4699	63.013	46.5107	74.27	90.2748	33.2507	136.445	224.568	59.832	71.8152	116.155	60.1906	60.9736	314.918	123.531	141.667	103.184	53.8531	77.7491	58.8933
147.584	109.926	35.0035	46.788	67.6758	84.1686	67.3875	54.6703	40.4204	64.1323	54.6993	81.1185	91.3316	39.5131	138.987	176.107	82.0921	66.1709	216.702	60.0409	119.841	222.696	110.164	164.305	99.7747	63.9034	89.6734	61.7204
80.6683	92.5287	37.2115	41.4776	73.5704	79.4484	73.212	39.6294	42.7675	51.0257	51.4336	64.4636	80.8454	57.9561	134.841	158.084	85.1278	75.134	238.486	79.5219	185.756	127.474	143.217	189.496	90.0471	68.3816	74.7491	59.243
44.8732	77.6927	46.1539	34.6688	63.3026	49.9039	65.0801	53.0155	43.6757	38.3535	48.1312	51.7799	67.2632	71.6317	130.321	141.459	73.9658	111.671	155.443	92.3878	140.589	169.927	216.11	206.636	75.6982	77.405	53.417	55.8962
58.2117	63.2284	54.71	39.5881	47.8773	38.6993	55.0783	74.7708	36.3706	43.8343	52.2268	60.2275	59.1655	72.9054	189.402	128.485	101.771	145.955	81.0626	87.6661	66.3936	258.74	260.902	175.903	86.6664	76.7366	69.6541	45.6454
79.0499	58.113	63.3207	58.1651	64.1495	47.9701	47.3111	82.0356	26.1689	61.84	59.5702	67.6394	62.6932	73.3207	267.076	144.564	144.489	144.96	77.1644	78.3761	57.3282	239.893	249.854	113.506	117.824	58.4441	98.8885	47.1823
87.8561	64.6368	64.904	73.179	98.4081	54.2975	41.1974	95.6662	30.1974	71.315	68.4342	62.4658	77.5107	82.8873	232.777	182.324	126.384	116.292	94.4111	79.7506	86.2036	150.42	208.337	78.4508	118.474	46.9085	91.2178	76.8622
84.0063	68.4445	64.1046	69.6534	99.1366	61.2773	47.3398	114.949	41.2169	71.9198	74.6402	52.0909	79.5146	98.2997	128.583	196.985	85.5496	88.614	102.646	105.383	120.841	105.966	159.254	85.9323	93.0816	50.2336	76.9482	92.3047
63.0643	72.6436	71.957	56.5294	66.8117	70.5895	64.8153	106.443	41.2961	82.7454	66.604	40.6667	61.3504	107.228	104.168	166.051	107.917	78.9424	115.1	135.45	142.633	123.361	127.188	110.845	83.1063	50.8994	110.089	64.1625
39.1075	86.8123	68.219	60.002	49.3197	64.2885	73.8102	85.1765	35.9108	98.9371	46.5562	37.959	49.2874	95.5087	133.785	126.349	162.228	85.0203	119.336	131.953	112.476	151.712	137.327	134.681	86.721	45.2794	155.641	45.9363
41.5398	99.2818	42.4841	79.5293	57.8132	48.8297	70.2828	89.5023	36.2658	94.6983	33.8799	51.2752	51.8064	65.9159	107.83	129.818	160.13	97.7224	96.2079	101.714	59.3069	152.749	159.386	132.168	77.4083	45.823	161.532	70.8917
66.4395	108.309	41.2133	79.5294	63.5369	49.6372	69.032	97.5583	39.1751	72.2852	33.4409	61.1206	55.2178	43.9792	74.1561	171.8	114.033	104.129	64.8311	76.3289	65.4628	133.12	148.367	107.811	57.7756	68.5843	153.96	85.3141
80.3582	116.42	81.1722	51.477	57.8345	56.8578	72.9968	81.7034	45.488	67.2621	34.8091	53.5737	59.2182	48.2463	125.336	201.053	98.538	93.8234	50.3392	62.9802	118.959	123.536	120.242	124.965	49.1581	121.844	161.349	65.5161
70.5646	105.465	102.219	38.8097	60.5201	49.7216	69.4357	78.9836	57.5951	85.2764	33.6679	50.3308	66.3405	69.6421	205.793	200.239	128.729	73.5602	52.6488	58.7009	137.859	119.854	111.872	187.594	67.3967	172.13	141.159	58.0299
53.4946	79.0298	78.5778	65.9145	73.2957	43.3107	52.8604	105.463	65.2876	92.6859	31.5196	72.0946	70.8217	93.3605	214.648	197.248	155.113	61.8107	62.9943	60.6405	109.236	91.3276	117.774	202.605	95.8121	162.129	92.1321	73.4837
44.4666	80.3408	62.8587	95.9447	73.405	48.1902	35.2464	111.748	62.5908	76.904	33.2753	106.396	69.4958	110.296	175.354	213.727	145.419	58.4252	76.26	58.8453	80.4452	62.9301	128.308	145.736	104.622	106.407	79.2644	85.516
47.8672	110.698	75.0581	90.4003	63.1682	44.9201	35.5826	93.4281	57.0359	56.6203	45.9144	122.344	57.6778	108.592	190.618	240.999	120.32	56.0436	85.9685	54.6387	76.7897	68.5728	151.752	105.133	98.7839	75.3291	106.551	90.8401
56.607	124.938	81.1152	62.018	67.4524	36.2466	55.063	103.691	53.9743	43.6088	60.1501	98.5863	38.3216	87.623	277.41	253.048	110.562	63.404	83.4863	56.4067	85.688	88.9537	166.65	107.585	102.524	85.4086	116.662	87.3697
55.2462	122.209	69.87	49.2735	82.2227	43.9267	70.8621	141.765	52.1653	40.109	52.2611	56.3193	31.1425	75.5994	313.774	222.864	105.142	86.1129	64.3469	61.5134	93.1816	112.524	132.972	107.998	116.401	93.3087	110.153	67.7523
47.8667	125.057	55.3384	58.5263	87.2234	54.03	69.5114	152.715	49.9261	47.5928	28.1563	52.7915	39.6493	87.6988	247.599	158.444	84.9941	108.038	52.7986	69.7203	103.38	141.17	81.1419	112.199	133.405	89.7147	115.316	61.0032
60.6389	114.634	42.1155	66.3247	97.0677	45.7667	63.9442	119.362	42.4077	56.7278	23.8004	95.3328	46.6022	98.3087	214.6	115.665	66.1972	119.052	82.4542	77.8353	116.957	142.556	86.7156	134.014	144.496	95.2127	105.938	89.6031
88.5046	81.086	35.7058	59.2219	128.141	38.2179	64.0457	75.9223	33.7843	63.864	42.4798	120.195	49.9156	84.6871	265.074	135.843	61.9127	117.52	127.94	65.8422	110.542	122.819	140.857	134.181	119.514	107.095	75.6001	115.861
93.0088	61.5151	43.1454	47.4924	153.05	47.9021	63.2977	54.8527	35.4222	76.6095	49.6357	97.3344	53.2725	66.3206	258.587	189.34	66.2891	104.418	126.214	50.0294	80.8594	134.306	164.723	118.904	74.1594	114.52	65.3135	106.812
69.6137	65.9536	55.7515	50.9835	151.965	58.6285	60.2843	62.1595	42.9723	84.5225	36.9837	65.3575	50.3641	66.5139	187.986	211.466	78.421	97.7488	79.7301	81.6188	63.6452	145.453	157.302	141.384	68.1452	116.907	67.9038	84.8593
51.2886	65.4078	64.5082	78.6063	140.553	70.4865	59.4425	79.8734	47.0635	75.5502	28.4988	48.1148	51.7796	69.7413	217.718	185.247	88.1146	111.626	51.4174	140.64	67.2626	115.837	179.624	178.183	89.0708	108.536	49.5889	85.3611
51.2955	61.9039	64.1115	108.891	117.099	99.1292	55.9343	94.2092	55.532	78.2833	31.5465	39.5414	68.3244	56.9252	294.838	157.669	80.6589	120.379	56.7813	144.639	66.3513	120.913	201.047	178.438	83.4616	95.2025	48.8062	105.437
56.6881	71.1251	50.8416	102.73	80.3518	123.417	45.9877	109.965	67.9896	116.362	32.1483	46.9164	76.5803	40.2902	238.268	169.5	86.3286	108.053	63.6846	88.2575	60.7771	182.786	162.95	177.107	68.8607	100.136	107.506	115.738
60.452	76.7257	39.3229	64.1761	83.0395	109.886	38.366	116.939	65.168	151.465	28.1328	62.5457	64.7221	38.0455	129.869	202.217	127.849	107.02	66.3086	51.8591	60.1795	185.123	133.13	200.271	64.0184	118.742	171.672	97.7027
61.6528	72.8756	44.7056	43.738	146.583	78.4425	41.5721	104.921	49.3043	134.852	25.5668	57.2884	57.1417	45.3511	141.083	219.935	152.622	131.011	69.8441	64.3607	51.3052	122.75	195.978	195.744	47.4653	126.878	179.319	73.5538
59.5963	83.753	47.8605	60.3433	185.434	72.8143	49.5635	96.6022	43.9626	85.2346	25.3498	39.7727	62.9708	47.7721	204.747	214.207	130.736	142.198	64.9669	79.7968	43.9559	127.718	271.905	162.838	53.0028	132.482	154.66	77.2438
56.6674	101.916	35.2303	81.2197	135.187	89.0781	50.8991	103.126	45.6155	62.9313	28.5533	38.3237	67.1204	40.5957	216.391	198.416	117.495	121.395	68.3206	72.3375	58.0628	200.893	246.473	178.307	121.214	153.592	134.375	101.275
53.5349	97.5797	35.1431	84.8077	61.3239	86.8053	45.4034	104.844	41.58	94.7888	32.326	40.5745	67.1046	34.8442	227.227	197.658	129.626	94.9912	98.9702	61.842	67.8578	224.682	160.34	230.844	176.828	166.346	115.214	111.839
51.8878	88.159	56.691	78.1707	45.5239	61.5394	44.6031	106.033	47.2305	139.299	27.6975	34.8405	60.544	43.1217	246.094	238.717	118.939	81.8214	122.018	60.9814	60.6014	192.871	114.596	209.606	163.169	152.869	96.8195	108.154
57.7972	110.671	63.419	63.8482	62.1999	55.0356	50.5884	122.607	66.365	138.163	20.5308	40.6221	44.3773	62.0051	206.842	287.48	92.3853	79.5058	103.901	59.6945	78.9696	174.176	122.917	114.041	160.374	130.398	101.93	111.165
63.8848	144.853	46.275	48.1803	60.2146	88.9782	51.4555	124.138	70.8707	99.981	25.0231	53.3248	38.6124	73.7925	133.759	268.228	101.117	78.6486	73.9575	57.4396	124.188	179.116	154.256	71.084	198.459	110.242	123.275	111.585
56.7072	139.978	35.8044	48.9807	54.6949	127.228	43.6538	92.11	54.1733	78.1099	34.8153	49.597	53.0965	71.826	102.919	189.749	127.639	81.9329	66.0488	61.2782	132.224	175.99	185.226	130.06	195.849	82.0183	124.844	87.9018
46.6999	100.736	39.9805	62.5469	72.2009	128.813	38.7009	75.2677	39.8131	77.1163	35.3075	42.1303	58.6668	65.3288	109.934	138.49	126.481	107.512	73.8987	61.918	95.2172	143.421	180.172	183.905	142.885	57.6469	103.012	51.4872
47.8612	73.6914	43.7879	65.7705	97.1093	106.488	44.9877	100.829	36.8234	63.7883	29.5755	47.3605	44.1506	62.9847	136.009	134.03	118.411	148.725	89.7796	53.6156	72.2617	99.421	134.328	149.599	115.601	59.3086	90.2093	38.4528
46.4739	87.1366	48.9949	56.2235	108.894	99.4372	61.4833	127.317	37.8408	45.4526	26.2625	52.3386	36.0581	65.4787	200.082	134.142	129.349	165.672	106.16	57.7337	73.444	103.569	105.92	92.3343	121.95	81.6104	102.782	55.1156
35.2436	123.194	53.8596	49.4518	113.251	113.961	83.3318	116.968	42.1744	46.7821	24.7097	50.4837	40.3796	67.9603	288.04	135.924	137.675	164.571	114.021	81.3335	65.1536	157.114	120.908	113.466	120.496	110.416	122.71	70.1799
36.0424	143.447	43.6412	48.2523	120.434	117.819	97.3105	82.3255	44.9734	57.2121	31.6193	47.4553	39.4332	65.0241	337.091	144.716	134.202	199.868	122.56	92.7271	50.4744	172.822	129.632	216.29	117.34	144.123	129.513	64.317
54.7462	131.63	33.9375	47.0676	125.45	93.5697	90.0651	64.1709	40.4721	62.4502	53.1557	45.0549	35.1782	55.5927	304.514	136.874	132.068	256.353	131.304	82.688	51.6072	132.546	114.92	303.762	129.977	180.907	117.272	58.6867
63.8991	109.462	57.5684	50.0834	115.903	61.5481	69.914	82.8035	44.4	62.5254	69.9046	56.3976	38.0368	46.0795	227.425	134.217	121.695	258.452	118.194	82.6689	58.3575	112.111	122.538	284.15	130.424	210.759	89.8752	72.0234
51.0642	100.663	98.5343	62.79	86.1475	50.2177	66.4997	103.882	68.5805	52.3024	60.513	77.7054	39.7188	40.3718	169.23	193.656	92.1623	208.755	99.8504	97.6703	52.8796	132.432	139.582	166.14	112.624	217.438	67.8933	90.2861
37.2706	96.5331	103.661	73.3991	51.4757	57.9848	93.8622	90.1955	87.928	37.4345	39.7726	70.7416	34.4485	43.1069	143.468	303.968	75.9476	171.379	107.583	97.9574	46.7073	152.356	115.847	78.9542	110.83	181.055	68.9548	98.1223
42.7345	88.5611	65.2596	68.2215	38.8835	65.0372	125.654	71.8399	76.2742	50.7324	39.5639	45.2095	31.9275	59.1239	128.032	388.933	94.3251	162.84	113.244	85.3025	54.4041	180.84	104.542	116.61	132.111	122.227	77.3589	93.471
60.0431	84.3386	35.447	53.5387	61.5074	63.015	121.795	83.3151	50.3387	96.769	60.1938	57.516	38.4663	76.2647	118.415	383.726	112.089	169.631	108.39	85.783	64.3979	228.804	197.421	212.306	141.355	95.9036	69.1459	82.9507
69.2325	76.704	47.9803	44.4585	101.109	56.3006	86.5398	93.5149	35.9428	125.641	73.1443	86.2882	46.877	77.6698	104.976	292.551	105.149	206.891	155.82	91.4986	61.6944	257.189	335.937	253.656	135.569	111.199	49.3402	87.0628
66.6808	67.8733	75.6806	43.6128	121.969	49.0827	67.0585	82.1187	33.306	104.119	61.6584	68.959	46.0165	71.8264	72.9442	216.38	100.845	266.448	245.445	81.563	58.5896	252.458	372.235	236.306	153.316	125.457	35.0538	116.927
63.7052	103.656	78.3837	48.206	107.228	46.1449	77.5457	87.4625	35.6457	66.975	41.1235	43.3415	36.9369	72.0296	56.3406	254.155	106.115	286.483	266.443	69.7691	70.695	235.175	280.383	208.812	167.868	137.295	34.578	140.979
61.6401	187.433	55.6792	57.1537	75.5661	46.5368	83.2034	120.78	45.2013	72.2633	30.2753	68.3295	32.6677	62.7502	89.1388	329.715	98.7694	225.608	195.745	74.9678	81.9211	197.407	158.031	163.457	121.297	166.959	47.2042	126.683
55.2294	230.118	36.677	63.6087	55.1927	44.0222	68.5554	135.682	55.4842	120.887	28.1636	91.361	36.0763	39.3666	130.154	298.298	86.8776	128.324	115.906	83.1008	70.8909	147.316	87.1603	103.787	61.6312	175.564	56.7678	100.153
56.3232	181.026	38.0431	63.0321	54.3321	47.8062	57.3313	112.774	52.7611	154.884	28.9015	64.1214	35.686	37.9773	131.961	194.557	82.1414	73.7368	74.4876	81.044	51.8528	137.545	86.8202	86.1158	71.1406	124.599	58.5854	90.027
69.5343	111.032	58.5075	60.0947	65.2042	67.8234	57.4231	85.769	40.9303	142.981	32.2774	42.066	29.6639	73.031	116.679	152.574	76.5086	82.3364	75.0119	81.1086	44.8851	162.852	134.451	121.259	98.1828	75.7725	83.4465	82.8496
74.8652	85.267	86.0311	55.5417	77.9181	81.2048	54.727	79.4328	37.2398	111.982	32.4785	62.2062	26.5676	100.224	111.612	168.736	95.0741	106.868	118.05	82.0282	45.9616	158.256	174.71	143.285	71.6906	81.0125	129.22	71.5582
69.2271	85.9915	99.1716	48.2915	78.7881	69.2855	50.9049	87.3144	46.4132	84.9396	25.2104	87.9038	24.3755	86.84	111.672	170.69	162.14	108.376	157.262	65.446	65.5276	125.248	165.167	118.078	60.0487	93.3691	131.525	67.4248
75.9122	84.7008	81.6309	45.8	64.7253	60.687	53.5156	96.5369	56.9878	55.2721	25.5985	100.311	20.5387	64.645	105.873	166.286	212.832	99.7961	145.542	46.147	123.407	121.503	121.543	86.8147	106.041	74.7535	88.1324	59.5229
89.0598	78.4971	53.7512	46.1817	56.2602	67.9869	54.9114	96.2184	58.4636	44.6604	45.6188	111.967	23.4253	68.4314	96.9045	172.91	187.052	98.3694	109.112	55.4684	173.044	136.269	93.8263	81.9834	124.114	63.5252	84.3219	44.4773
83.658	67.7228	55.1303	42.507	66.428	58.3912	53.1995	75.9346	54.533	69.1372	70.4436	123.229	31.9905	83.1198	102.991	181.394	134.645	100.565	86.0006	82.8171	141.937	125.565	104.799	82.2881	97.9911	88.1448	130.985	61.7588
71.7868	66.7407	89.3895	43.9546	76.1847	41.6386	54.1896	52.3376	58.1261	86.0442	81.2861	136.919	34.9029	80.3755	142.036	203.704	121.217	102.821	75.9222	99.3988	71.671	126.304	132.517	72.0844	109.531	126.066	142.533	116.12
78.8114	86.6558	113.645	52.7719	71.2734	74.3774	55.367	62.1348	70.8352	74.994	76.4191	143.935	37.3809	63.6543	182.774	215.516	131.681	108.038	87.3463	104.383	77.6913	179.129	147.02	71.3249	147.786	157.509	110.732	150.795
89.7466	101.241	97.1216	48.2151	76.4554	134.011	59.3297	94.4151	76.1113	75.3972	64.17	118.914	48.2069	52.9703	173.065	176.077	143.424	118.467	111.484	99.0736	146.159	215.157	149.552	83.9076	139.088	166.606	108.62	136.775
84.0835	91.1351	69.4486	32.8019	110.536	135.503	73.6015	98.2487	66.0219	83.7284	55.3939	82.1306	52.9886	53.0457	127.945	177.823	152.387	140.316	106.742	77.7793	145.594	170.163	152.548	87.0783	126.962	140.406	138.75	110.065
74.3986	75.6148	72.002	34.8993	148.667	80.7062	83.0479	80.7932	58.462	62.3606	60.7407	81.4808	40.0091	56.2546	106.041	292.216	131.575	170.967	87.5296	59.4963	70.0171	110.992	151.168	80.8503	168.56	103.415	140.335	100.011
67.4331	68.7027	88.4826	50.1455	160.593	48.6226	67.3762	84.4107	62.5001	53.3722	74.1545	95.3844	28.4735	54.4755	119.879	350.912	93.8911	185.66	102.705	56.8506	55.3364	107.323	135.249	84.4588	190.132	98.3558	101.268	97.7281
54.891	79.4614	75.0065	51.8178	153.049	59.6754	44.4265	89.3416	61.6939	88.2008	81.9331	80.872	37.4124	46.2506	134.441	222.2	111.4	165.038	122.322	53.3769	122.917	114.64	107.303	97.0732	139.436	131.413	64.7717	90.957
48.7965	116.312	45.4775	44.3385	139.25	76.731	39.6328	78.1717	46.5837	97.9895	87.5458	69.1268	57.1572	46.4803	128.377	99.5057	181.291	128.491	96.4059	66.9641	138.76	104.93	92.7428	108.227	93.9316	196.728	80.775	79.0365
63.2039	139.704	43.1396	45.8448	118.167	84.3571	43.1136	98.6033	33.1644	69.7836	96.4906	91.5364	66.5925	66.6566	112.996	146.161	207.031	114.814	62.3707	131.347	79.9169	148.754	140.173	120.09	102.51	287.707	150.277	71.3417
76.4183	107.968	59.0331	51.4082	98.2268	82.6027	43.3594	141.703	31.2787	89.4094	93.3567	110.837	58.1925	82.4577	103.414	213.258	153.997	138.283	65.3708	191.573	79.4096	254.28	255.032	124.079	110.279	352.901	197.142	74.4624
67.0793	62.8286	63.7233	50.3462	98.4547	67.0325	51.3943	126.393	35.6843	138.092	67.7146	100.826	44.1152	63.243	107.322	179.731	88.4023	174.538	83.35	168.404	152.004	304.95	336.738	110.092	95.5456	333.205	169.616	77.1073
51.29	56.7425	72.8971	46.2848	113.877	48.145	61.0424	70.8449	45.2389	121.899	44.1676	85.6579	39.8058	30.6236	132.126	152.736	76.2546	186.397	97.4224	104.699	157.387	245.065	300.92	104.825	90.8656	261.046	127.545	62.7591
46.1512	66.8718	99.1247	49.2828	124.7	46.0131	54.5903	63.284	58.256	81.8393	42.9965	75.7719	41.245	29.7618	156.848	187.236	111.329	163.95	119.494	93.2693	78.4658	155.964	214.941	130.551	95.294	210.267	116.129	43.4081
41.5326	71.694	106.301	60.2504	126.366	56.1076	46.2074	87.0082	61.2382	99.4847	48.1941	67.3785	35.1962	61.1363	136.759	204.164	142.523	133.366	127.464	129.727	52.1821	115.144	176.561	145.534	82.107	177.791	89.7562	45.7403
35.2352	82.5106	82.1854	66.7328	119.118	59.0011	52.0485	79.4601	50.1292	124.695	40.5533	66.6393	32.6893	90.5391	85.3117	191.429	131.606	120.558	94.2287	153.373	114.209	114.585	163.475	111.507	66.7321	124.143	64.5556	75.2867
42.0321	90.2826	69.1116	67.334	102.946	51.8815	56.1453	60.0149	42.1036	96.3345	29.1905	69.3445	47.7719	99.8131	92.9962	181.952	100.82	127.569	60.4963	143.132	150.927	127.089	134.514	73.9435	71.8223	75.8988	112.665	107.31
57.7509	100.677	77.551	80.6426	91.9694	53.1609	52.5532	63.5642	46.7903	56.4817	26.9453	68.9943	59.7903	91.0901	163.963	152.774	93.5582	132.09	84.0015	106.653	106.493	137.491	142.523	96.8195	75.0541	82.51	162.479	106.592
59.7397	141.702	70.8201	97.5298	90.4823	79.8407	55.7332	77.0292	52.3469	47.5466	29.2354	75.2327	49.0451	70.3719	187.503	117.342	112.411	112.722	131.803	67.0441	54.6317	137.927	212.465	160.905	57.5794	114.609	110.103	70.7647
45.0254	164.122	45.2017	88.956	75.8967	115.914	56.7531	85.0689	48.0002	57.7787	33.328	83.3018	36.5082	48.8828	135.433	141.638	128.376	79.78	124.061	59.3167	71.1631	136.344	256.287	189.633	43.1176	112.238	67.2798	45.4119
31.4207	113.028	36.8042	72.4396	51.6433	123.936	49.2168	82.3566	40.5129	61.1919	41.6103	76.9473	41.0025	36.6693	98.7136	219.78	131.846	66.6138	74.421	78.9135	146.135	141.654	207.719	151.528	51.3262	85.2045	160.478	64.9015
33.8131	58.8767	49.693	83.1317	57.7522	98.0468	62.2186	72.1318	37.1711	47.0516	46.277	71.7098	49.3229	37.8803	102.926	273.309	124.623	80.0049	79.2214	82.8557	212.152	141.181	128.874	96.209	66.3893	80.0624	258.221	93.6788
49.0389	66.6654	52.2209	93.6024	97.673	74.4363	93.5235	70.7456	38.989	57.1834	39.6713	80.86	52.9923	50.7499	101.835	253.422	121.944	96.7532	154.277	64.5024	216.766	133.274	123.101	80.5862	73.1597	96.6347	219.656	86.7359
56.0709	80.4002	38.2985	72.1465	133.158	75.92	93.6556	76.3665	50.3489	119.796	30.7776	82.5341	59.8047	63.1109	98.3835	181.602	153.729	107.091	209.07	54.5877	163.818	129.19	187.143	95.8733	78.5996	103.874	161.643	63.8182
44.4838	69.872	28.2726	55.2605	146.955	82.8729	62.1263	77.5499	71.6311	150.07	28.8228	71.7152	66.2029	63.7959	116.211	133.765	234.277	107.699	194.582	56.2393	93.8868	118.346	226.967	102.966	84.5871	97.558	206.672	60.2954
37.9565	87.6722	28.4272	66.5429	135.999	73.3739	46.0735	83.4392	81.4563	103.47	30.9718	72.0817	64.1822	61.1337	154.241	165.908	322.758	88.1215	156.041	52.8289	55.6909	106.295	197.873	100.989	81.8741	91.5561	267.837	64.019
56.846	130.064	29.7001	71.9549	102.992	58.5512	50.9612	88.0031	63.6373	96.1689	32.6308	84.496	57.3411	64.0474	221.827	235.694	353.6	65.0836	137.96	46.7571	62.8759	142.462	150.071	113.583	75.552	86.0885	241.977	59.4954
76.2462	142.874	35.5389	59.6304	90.3569	59.6867	55.5388	81.4826	41.6999	155.376	35.5553	91.5048	50.8379	64.362	291.286	265.597	319.919	90.137	140.203	48.0281	75.1414	219.911	122.774	141.693	79.1615	79.3531	164.775	60.3813
69.4332	124.376	46.3376	54.2056	130.865	71.9208	64.4495	108.99	42.8573	145.157	42.2908	91.0331	50.5494	59.9249	279.641	254.502	253.888	158.467	152.195	54.439	69.6608	241.247	101.95	167.299	83.5209	73.4212	100.397	67.0621
54.7051	105.834	45.4443	56.5092	164.427	76.7765	73.1454	176.635	53.1191	74.0133	49.7352	85.9193	62.0756	59.2803	209.558	241.836	188.991	188.334	157.837	63.2675	91.2017	184.282	107.404	168.584	74.6077	73.602	70.5491	60.0511
54.2723	100.552	35.8091	56.7295	126.295	72.1152	64.9025	189.172	51.8518	71.525	46.9791	88.3248	71.3036	61.657	195.054	232.451	135.699	143.404	151.638	78.741	158.589	139.923	178.276	125.642	65.7567	80.3255	82.7246	47.3301
63.7537	106.577	49.7357	60.9255	59.4941	65.8332	57.2363	125.885	50.102	108.258	32.8894	110.164	60.4319	70.4436	230.009	221.647	109.594	94.9859	152.423	103.675	212.294	145.993	269.71	75.6149	72.7496	83.9256	110.598	50.3192
75.6858	104.445	85.7831	68.1647	36.5873	56.9269	67.431	86.4841	53.5568	95.067	30.7182	121.582	42.8352	88.0547	201.825	226.202	112.035	107.461	168.741	132.024	223.32	147.259	300.178	92.2133	85.5533	73.6904	114.077	57.2581
78.2774	88.5459	97.001	71.8146	50.2366	51.8232	72.5997	103.558	49.5157	63.2445	52.1638	93.3205	40.131	86.9632	126.859	244.568	119.42	146.563	177.673	148.005	212.281	139.211	280.387	152.053	93.4795	66.8216	101.412	55.0245
58.7014	87.9613	69.1148	81.5704	57.6227	62.4807	61.9402	120.908	43.5187	47.3305	66.9169	75.7721	47.4053	59.2612	105.406	228.706	119.874	150.112	172.173	137.926	171.972	161.718	277.852	159.752	103.989	82.0174	101.926	59.9801
39.7534	100.588	41.0458	94.1791	50.6684	76.3388	57.4994	127.135	50.7616	62.0239	50.5395	116.117	51.9509	58.3828	122.342	167.262	130.005	114.21	173.733	105.716	113.944	190.365	288.198	120.193	109.827	97.8602	104.414	81.4159
50.4151	94.8932	44.7715	89.9343	46.843	74.612	61.0349	130.131	57.8151	165.812	28.4778	157.612	52.4693	97.3269	111.375	145.244	145.966	73.2411	185.363	72.1158	94.9955	179.646	279.78	117.646	100.416	89.4733	92.2943	98.1907
66.0145	84.5907	71.7248	73.8309	58.5494	69.8646	58.0416	109.369	52.3028	280.329	33.319	143.348	49.4432	103.559	117.554	223.118	126.93	55.2376	179.424	58.7404	101.069	147.741	287.454	150.144	101.092	76.0432	87.4134	95.4743
56.6378	92.404	88.5594	66.4155	72.0117	79.279	52.7701	85.2327	48.6244	235.616	54.7394	114.882	50.6199	61.7134	184.386	296.64	72.4579	67.1123	151.362	68.3165	78.5417	120.868	341.036	175.53	131.239	78.9661	109.82	80.3869
42.4195	96.7433	73.3372	68.1982	64.4641	88.4793	49.7293	89.6539	50.3504	102.31	63.3144	116.826	67.1158	49.573	220.102	255.516	55.7326	90.6599	137.232	79.8722	63.7191	101.779	375.27	215.261	158.558	79.1234	142.521	66.4152
40.6828	90.5459	51.7145	68.7795	48.7148	83.9049	44.2181	97.2083	45.2289	74.8876	51.8411	122.533	87.9638	75.8365	163.961	176.066	120.178	99.4054	161.099	79.001	85.648	113.441	319.411	266.485	152.924	64.647	168.062	66.2594
40.1116	83.9561	67.9405	65.3823	51.6281	76.191	45.8373	80.722	42.1745	114.706	37.3006	105.433	88.2383	72.9731	114.122	155.703	199.874	90.9924	192.042	75.1675	79.9967	171.12	219.179	252.285	139.891	55.3482	189.198	79.8417
45.188	71.4277	104.528	58.0802	59.4318	73.208	65.151	56.0358	53.4711	96.5529	35.3223	80.2446	67.0322	57.979	146.085	157.186	212.26	89.4848	182.987	73.4253	41.4163	230.773	166.547	165.041	146.635	64.9745	204.35	82.3508
54.2821	67.0321	105.693	50.8215	64.526	71.4164	86.9846	47.8541	66.8782	66.2477	41.5693	70.1458	46.5347	94.6298	188.695	160.462	166.332	111.956	136.503	61.2961	48.4401	236.25	184.026	97.3191	160.12	81.8988	188.321	62.716
46.9543	85.3634	78.1852	49.3369	96.6299	75.1485	88.4964	79.214	73.5368	77.9227	48.6517	78.8971	40.6293	140.65	193.858	219.613	130.584	138.201	98.9442	51.4594	97.5713	186.601	216.95	117.848	163.004	90.8682	137.11	50.4691
48.4037	93.6693	66.3991	49.4172	136.352	94.1832	69.503	128.783	75.7164	91.2586	66.9251	85.3995	48.1665	118.649	203.89	297.075	128.427	129.839	101.443	79.3606	112.188	124.534	204.607	206.963	149.038	88.6724	90.8567	63.1747
95.9676	90.7378	67.3247	48.1802	118.117	122.905	51.5289	120.333	63.933	98.4272	95.4343	73.2559	59.7642	66.0695	214.678	306.915	145.061	89.4791	121.381	133.026	80.4806	92.244	143.624	278.542	116.652	85.9589	85.3451	73.5608
136.448	107.031	58.4794	56.1744	66.9083	135.557	53.1057	58.6225	40.6008	109.919	99.9157	64.3958	64.6378	55.3224	175.252	272.773	164.457	59.9454	118.527	155.518	61.6919	96.27	95.8653	255.8	95.3496	87.8112	105.876	61.866
106.256	101.24	50.0503	70.3782	63.6162	111.173	65.5021	54.1141	34.4982	97.9838	66.5558	72.779	59.4853	73.4367	115.803	252.135	174.374	56.3064	99.5215	129.839	114.145	109.567	97.7156	189.036	117.099	85.5892	107.899	52.3703
59.8471	61.8759	48.6272	69.2797	91.0947	68.9492	69.8245	116.44	51.1325	72.2795	31.9807	65.9821	47.2909	76.9116	94.0042	247.194	163.899	55.3291	107.255	91.7557	208.467	114.518	108.633	203.813	146.194	85.8814	81.761	65.922
66.7755	77.5237	42.6881	52.6477	83.4493	49.216	65.2492	133.06	60.3566	66.5342	25.1559	38.8857	34.5013	64.4723	99.638	265.372	148.424	59.8356	135.946	65.0348	220.963	113.913	95.3674	273.684	122.361	116.686	81.0346	80.1204
86.3842	134.535	39.9815	49.4549	63.0224	55.3384	58.0524	86.0374	52.2808	67.9579	31.5827	39.825	32.184	48.5308	100.314	296.017	138.076	79.5766	130.295	50.118	131.774	103.665	80.3571	261.992	79.3477	164.798	144.886	67.8294
68.1074	114.898	48.6773	69.9261	73.4729	56.0315	55.6264	55.2546	50.523	68.985	36.6131	65.6156	43.3547	37.5613	106.653	277.714	114.801	84.7342	87.4616	48.4511	83.0114	94.8558	81.6203	165.091	82.768	175.828	206.366	44.4255
47.2065	63.8144	52.8572	91.2356	88.4948	42.0609	81.1475	56.4267	61.2574	91.4384	43.8425	63.0649	51.3628	47.6587	147.171	214.655	80.4861	65.1883	64.0493	52.1926	117.249	123.252	99.9879	118.376	112.738	144.772	184.287	37.3182
60.8814	101.701	48.2704	92.2726	94.1443	37.3181	135.176	55.6369	63.9709	118.433	47.3249	47.5972	45.0938	68.4014	225.087	180.741	75.7134	70.0559	71.89	46.4578	117.197	174.938	142.22	184.011	104.726	137.24	137.504	41.0766
84.0942	174.808	49.6326	76.4366	120.314	60.5508	162.325	54.2555	49.6193	118.49	40.6461	70.9762	39.4275	64.479	290.316	169.388	111.339	108.884	75.1573	38.6255	72.9722	191.175	175.078	280.054	89.5753	175.63	168.725	42.1947
88.0379	197.814	56.2416	59.3298	147.171	103.141	132.025	51.8136	38.558	106.707	37.9903	99.1192	45.3776	44.1993	283.786	143.325	140.755	122.131	70.4726	45.6055	83.691	180.714	154.035	287.778	126.344	199.099	218.999	52.6863
77.9799	201.224	63.6869	52.4502	119.661	132.203	93.4963	40.1752	49.2507	113.4	50.5366	72.8348	49.867	49.2917	227.5	143.412	132.107	93.3307	73.6796	66.8471	126.405	199.011	123.829	195.396	174.174	167.232	174.303	73.1939
63.1342	181.681	80.0157	54.3175	60.328	125.374	86.557	42.2826	65.5357	120.026	69.7864	29.6152	45.2539	69.9172	177.835	187.573	109.821	73.505	78.6246	96.3222	116.769	228.083	146.012	140.133	156.769	123.617	82.3963	83.4709
46.2647	117.167	100.86	58.6097	32.975	103.1	82.4048	60.4425	59.8486	88.0265	86.3507	34.1859	42.6232	65.6448	141.489	197.037	104.509	86.8466	85.4088	120.181	72.0029	220.295	174.501	216.094	98.6245	130.701	53.809	93.8477
41.5534	89.7923	113.978	69.3863	39.2153	90.7538	65.1695	55.5764	40.3859	47.7436	94.1288	65.3636	46.2262	51.0188	127.209	144.351	120.52	100.054	102.01	109.015	50.8848	202.313	154.145	320.995	72.2715	190.745	72.2068	122.718
63.3538	131.208	120.798	89.2976	45.1654	73.9981	63.856	37.6209	33.6459	81.3927	84.8583	75.3186	47.8967	59.5644	167.778	103.467	162.823	89.9	108.009	67.1743	78.6306	207.205	126.999	329.749	80.6672	264.706	73.6251	136.908
98.5306	149.858	117.834	101.101	50.1654	50.0682	78.6769	60.4478	38.9613	164.297	63.6029	78.9379	44.3615	69.0168	224.86	111.161	226.073	76.7526	90.6719	50.7298	126.361	193.507	132.615	263.996	78.7681	297.756	68.7143	111.709
114.23	126.375	98.937	89.1959	60.4779	57.6521	74.1244	114.109	48.0836	174.026	51.4264	102.769	36.9668	54.4337	222.642	125.869	256.031	82.1907	77.7304	76.5642	120.301	140.322	143.581	185.376	67.6083	244.754	89.0413	88.2383
97.2867	122.248	86.0475	66.1235	62.911	100.489	48.7677	141.636	70.2335	110.011	51.5933	124.172	30.396	50.804	173.527	130.543	203.025	86.1204	84.6515	87.3296	68.1284	105.882	141.884	120.199	69.1117	132.28	134.444	98.5402
68.2827	131.472	90.5357	50.1016	60.4902	120.87	35.0212	133.915	95.5365	82.2567	47.0241	117.915	37.2564	84.9021	130.734	156.924	126.303	67.1937	86.9076	55.8916	71.15	135.427	128.847	110.892	74.7973	67.7347	192.479	115.297
51.3799	131.945	88.0178	43.5882	67.3064	94.8295	42.1038	110.358	90.501	93.6142	37.3032	99.3834	57.878	118.472	105.166	194.674	128.082	55.519	78.734	33.6218	108.181	202.907	98.5082	158.356	82.1936	101.961	231.454	119.641
52.3331	147.139	78.7209	45.0872	72.4505	66.6946	48.6741	84.0468	57.6716	75.5469	38.3066	83.4208	67.3579	113.311	109.914	187.601	209.485	74.2101	81.3321	57.3687	75.5222	267.965	79.0605	195.974	103.667	155.058	224.05	121.553
57.7484	159.874	88.0479	50.9237	62.5813	64.1376	45.3601	84.4846	38.2755	56.3614	46.0104	66.122	53.7418	88.134	138.541	150.317	279.862	82.6293	88.2564	96.5196	47.1558	340.85	117.118	204.607	123.342	149.885	186.826	114.814
51.7608	136.931	98.1595	47.8936	55.3297	63.3306	51.3482	117.718	45.5837	76.5714	44.5698	54.8557	43.9775	79.1825	129.555	185.457	283.35	62.6312	74.9997	114.248	126.917	447.057	190.042	207.018	108.315	117.007	141.494	97.1524
37.9518	106.592	83.0876	36.9423	62.6444	47.423	84.5989	128.135	53.8217	96.4475	39.9229	64.4597	56.3046	94.255	87.8145	323.341	220.912	64.7563	59.0498	117.128	193.73	523.86	236.634	178.961	74.9401	107.829	89.4147	86.1444
32.689	102.055	71.9098	39.9941	65.123	36.0596	125.934	95.2024	48.3818	94.2821	49.6229	85.3383	68.6125	114.477	116.782	435.197	135.866	93.6369	83.0331	129.211	133.76	439.703	248.299	122.156	57.2061	118.501	49.8044	91.0069
35.2123	125.878	83.0025	62.9968	50.856	45.2655	137.731	72.7545	42.8104	89.9178	72.0707	95.3794	60.4601	113.176	231.635	387.94	96.1639	91.0925	139.98	153.578	62.2831	224.655	240.601	96.7191	59.5067	135.464	41.4511	115.057
35.1726	175.264	85.971	82.1766	37.644	58.1203	114.357	75.1829	47.2741	84.4654	86.714	86.5568	44.4326	80.9741	324.135	227.591	120.35	62.3549	165.313	168.981	84.9088	125.031	199.342	97.9352	73.7784	154.7	46.6263	152.425
36.3487	209.886	76.8705	79.349	43.0781	55.9825	81.627	75.6915	50.4406	85.0114	80.6364	64.4235	38.7161	45.0917	337.402	112.311	139.792	66.6404	125.522	157.819	134.914	263.758	128.816	92.8059	88.2842	157.999	58.2859	155.616
40.4911	176.512	75.5203	61.559	57.746	50.1643	57.5742	100.456	42.2305	99.8622	62.7407	48.1259	42.997	46.173	292.598	113.868	119.832	97.1796	81.2212	129.814	146.286	442.816	90.3157	114.645	86.0759	138.41	80.5683	108.636
41.9114	112.844	65.7915	46.4639	59.4482	52.2387	43.2858	158.507	35.4483	98.5349	53.6761	57.7679	48.1583	86.6327	205.199	162.754	114.25	102.223	109.45	113.461	136.358	464.265	134.061	161.922	78.8983	123.445	79.0004	89.2785
47.8311	98.0665	49.3246	40.1687	43.6591	50.5385	38.9768	171.469	43.1676	72.0264	56.5798	80.8519	47.545	120.249	118.206	187.367	128.794	78.3263	188.038	132.168	119.825	398.03	226.854	154.479	87.4637	122.289	51.7678	139.939
58.8348	120.842	74.0103	38.1365	32.2106	44.8771	39.7664	113.959	52.8808	57.9376	55.5784	87.2718	43.9062	107.109	101.844	204.958	109.719	57.7547	215.274	178.738	100.888	376.484	292.366	93.5442	87.4646	108.838	71.5654	170.149
53.8748	118.332	131.567	39.6865	41.6205	54.1475	39.7614	68.2614	51.699	57.5614	45.9019	84.4011	47.7757	66.0165	153.62	229.704	94.2136	55.458	152.37	211.794	91.6474	384.733	295.335	68.4837	71.5559	75.9101	136.206	116.389
37.8472	88.9119	149.558	47.9826	57.2797	69.6241	45.4145	75.6206	49.1476	56.9661	38.3684	101.108	58.5485	44.2683	207.252	225.56	159.332	67.2592	83.1207	192.471	95.6893	367.386	258.576	94.4548	96.4737	54.8036	139.549	50.9551
39.4662	70.5596	111.813	56.5555	59.8169	65.4334	58.0758	92.0673	50.0936	81.1122	36.8684	122.164	58.976	49.2015	233.415	199.919	239.785	79.063	99.9832	132.447	97.9671	333.784	225.888	110.236	154.839	65.3542	74.7166	39.2152
48.2982	75.0767	67.0412	56.2532	50.8452	53.17	61.8088	88.9421	42.9688	126.514	36.9297	105.712	43.6817	48.5902	236.382	204.415	222.158	75.5049	188.304	80.6841	77.9192	298.466	222.464	93.9781	150.777	89.4422	49.6299	45.5044
37.5062	90.625	42.6375	49.2887	43.6212	57.2434	56.6728	80.0608	29.0318	133.81	37.593	62.4541	31.3345	34.894	213.014	217.766	142.851	60.9193	257.912	62.0438	46.9503	265.323	232.235	80.6417	81.9203	105.133	78.5706	42.0826
26.9838	100.545	37.9625	41.0047	57.1745	64.1321	60.6391	87.0774	24.0998	89.0881	40.0983	47.4959	36.0818	35.5946	184.367	180.572	104.589	54.0993	247.763	65.1057	48.1514	251.624	217.422	108.439	53.063	106.857	83.0666	54.8621
40.8782	86.9107	58.7836	42.2551	97.708	58.5949	73.14	108.992	28.6612	49.2869	49.958	68.9654	49.9177	56.1533	182.169	123.777	105.353	61.5169	168.806	76.0471	74.3062	258.315	171.006	181.259	79.0044	97.8414	65.2221	75.8373
58.5015	61.8993	103.582	66.3526	126.205	63.3634	80.5002	104.199	32.7999	55.2061	73.0641	76.3783	60.9866	65.1108	184.238	119.321	104.853	68.1452	92.0683	89.5552	74.4838	258.985	123.845	253.563	91.0539	92.4286	81.2645	71.9954
61.3374	66.7061	150.845	94.0826	102.228	94.8404	83.5177	61.9267	36.1013	85.2896	90.6286	53.1826	66.9287	50.4973	150.325	156.848	111.358	61.3836	94.9725	94.5022	61.4324	232.492	104.63	267.937	84.6266	101.624	119.475	64.5594
59.2651	93.5806	172.613	85.7735	61.7265	128.543	82.9825	45.3487	41.1419	105.128	77.7928	45.2664	66.2959	39.8092	100.106	190.428	111.395	53.1159	161.392	80.3694	74.7785	175.543	124.541	208.203	89.1661	103.047	135.507	89.4388
61.0324	85.2022	150.96	53.3513	62.3144	134.68	74.0359	74.3924	44.5663	112.729	49.0718	69.1453	57.6442	46.0526	90.8043	215.832	85.9944	63.9917	181.158	54.6962	89.9395	115.91	164.089	126.568	102.442	78.1528	123.061	115.843
73.9445	60.4217	99.8647	44.7063	92.3293	109.211	66.0763	86.5178	44.3942	116.613	37.0819	78.7859	49.039	49.2373	144.599	231.785	95.5929	86.4248	115.142	38.6591	100.296	113.754	168.232	103.556	134.861	64.8659	95.2248	107.381
98.8947	96.6596	56.6985	56.3906	118.494	74.0339	62.5502	75.7688	39.6411	105.64	41.1499	61.5258	50.9961	47.2382	228.016	216.041	172.565	93.7398	63.8962	44.1058	151.867	187.397	127.635	138.447	188.093	88.0816	71.1731	90.9546
105.496	152.761	40.0653	54.0266	139.542	58.6742	50.6829	91.1763	31.6169	84.6844	42.9092	77.2367	60.3811	59.338	276.616	172.465	225.516	81.298	91.2714	59.6874	208.6	269.175	124.027	148.23	195.325	97.4631	71.1394	97.2213
77.3634	122.185	36.7087	47.083	137.974	66.2685	44.1584	108.609	31.9761	76.2827	41.1406	156.043	64.3094	73.5915	251.73	140.954	193.61	67.0218	125.915	63.8273	180.698	284.18	197.229	127.076	127.896	72.0131	82.7757	107.579
58.3194	55.997	33.8996	56.6006	95.8207	71.5605	67.5101	83.7375	52.4025	77.654	37.537	234.53	58.3742	68.8218	188.358	142.569	150.481	57.3284	120.761	58.7158	99.6773	230.165	255.157	152.693	69.4668	72.22	80.2464	107.86
80.4226	76.4955	36.8155	66.1013	60.6958	64.2791	92.4823	50.4326	81.7087	89.6362	29.9651	239.378	54.6779	67.1908	148.302	157.47	150.727	50.8727	139.734	82.5229	68.6348	158.766	222.608	204.961	82.208	107.791	73.2197	104.152
107.637	148.022	50.0461	60.9593	70.4107	57.3238	80.5112	49.9629	91.5298	122.211	25.5756	176.012	68.8991	82.7701	140.471	155.59	152.779	62.2765	214.248	157.39	104.665	124.42	155.189	194.352	116.251	115.06	77.2802	86.0441
108.377	166.755	61.7541	50.279	78.1545	51.8246	55.3275	69.7195	69.6157	131.259	26.9875	105.962	93.8472	79.9434	140.422	147.887	129.825	95.6385	267.473	228.59	153.722	145.672	126.13	141.908	115.026	99.6487	76.7836	57.3886
101.366	143.624	62.8072	37.9867	57.7751	44.424	51.7473	82.3931	38.1132	91.5959	27.2968	69.7596	97.2004	56.2396	139.2	171.84	107.727	112.353	240.478	214.551	174.858	185.518	134.232	114.295	90.5643	124.901	68.1031	53.6409
100.288	135.021	64.427	28.7989	57.6203	47.6526	57.6924	73.1073	32.0309	90.5698	28.1239	67.6402	69.8996	60.6739	132.436	212.479	97.8181	87.6558	167.137	125.584	166.34	194.151	158.867	101.335	72.4058	180.628	69.0009	74.2905
90.0626	149.562	68.7798	37.9202	85.546	60.944	56.5478	56.2004	57.7206	154.942	33.4492	82.5763	48.6551	88.2632	126.139	212.812	95.7429	73.5767	110.249	54.0259	174.273	180.582	193.174	109.092	64.356	200.038	72.362	78.4628
69.5641	181.738	57.8108	59.9327	93.2175	62.9907	54.7203	63.4717	79.7122	165.791	34.7504	87.5662	55.1967	86.6769	142.578	184.568	105.577	107.422	95.5546	43.4749	227.975	188.962	213.966	170.38	58.1385	163.34	61.781	62.8288
57.9406	209.466	46.3869	70.2721	80.9194	55.5158	56.5045	88.7627	66.8647	108.104	29.2584	67.0697	61.5318	67.4605	164.5	194.059	139.474	128.793	109.379	59.1609	258.983	213.127	195.208	222.558	55.9366	104.179	51.9134	56.0919
60.584	198.105	77.739	65.4879	80.6634	58.6963	61.0373	117.31	37.6927	101.982	28.4258	56.442	50.524	75.2577	145.941	220.379	207.349	100.189	127.976	76.7772	196.428	210.62	150.946	202.357	74.1329	74.349	54.1049	62.831
64.8371	162.828	133.273	62.5931	86.7425	66.6145	66.7878	165.148	26.9483	137.012	33.8319	95.7579	44.7715	94.5552	108.968	197.95	271.534	90.0202	151.211	97.6653	97.8086	184.08	132.172	182.054	116.239	90.6789	53.248	72.4057
62.2674	143.156	144.515	65.7118	90.247	63.0876	68.7988	193.727	31.618	115.126	34.3551	142.969	50.045	91.0471	108.893	166.381	251.711	119.852	181.289	100.056	63.0732	172.589	170.905	216.974	152.148	106.926	51.4639	79.5142
59.6309	135.633	102.947	65.0334	100.979	55.4912	73.3734	138.919	37.0965	70.461	30.3279	134.773	49.6458	72.1807	126.75	183.237	148.886	110.948	187.398	71.6335	86.0906	180.359	233.071	232.245	149.816	85.5363	65.4973	75.0508
67.7417	131.245	58.931	58.3768	106.728	52.4583	84.5738	66.1145	56.5699	68.7915	30.6363	105.588	51.5282	54.855	124.808	189.24	78.7806	64.3827	149.398	51.0513	96.6683	188.027	252.019	184.688	121.397	50.4414	82.1566	61.2782
81.8267	140.592	37.6099	55.549	93.0512	50.1431	79.335	71.7177	87.6385	73.1584	35.1703	120.463	66.258	49.568	127.045	158.1	96.7841	63.2758	101.955	71.2334	77.0149	201.371	213.215	144.647	103.892	31.6875	82.414	57.9244
82.6922	159.03	32.0581	59.194	83.043	51.3124	51.5394	95.5264	90.0533	59.3213	38.4448	150.045	73.344	68.8008	142.983	182.521	130.057	88.8528	80.8407	107.391	61.4016	225.048	160.729	161.274	111.181	41.9866	81.5749	70.3736
66.8985	175.039	33.4954	58.0622	94.9035	58.4054	37.2656	71.9739	61.5864	53.041	40.1497	137.848	63.1013	95.2027	135.877	254.518	123.413	75.9448	74.5695	119.432	62.4548	229.906	126.42	200.799	124.641	95.259	103.396	84.2228
59.18	181.012	32.7337	52.2256	113.99	60.7104	47.5599	73.9874	52.3257	66.5469	41.3032	101.022	56.0404	92.2061	116.542	246.651	106.65	60.4495	68.1862	103.68	61.3733	193.469	107.653	230.545	118.179	144.172	146.759	86.6178
75.7207	161.734	32.6122	63.9601	124.512	55.5557	53.4676	121.133	71.1918	115.665	43.3204	75.0209	59.1632	64.6151	134.635	181.274	108.866	79.5859	67.423	89.3058	53.0105	135.238	98.9312	250.296	91.6681	113.784	179.332	76.0167
93.8293	134.757	44.9264	98.2038	119.973	52.2554	52.5814	119.573	78.3821	178.208	53.4894	55.3454	62.5003	47.7402	179.542	190.096	120.104	87.7925	71.4899	102.044	51.4301	90.6206	105.359	246.44	77.3319	53.9953	157.97	72.1143
87.7097	143.435	59.247	121.307	98.0391	49.1582	59.6224	77.2983	72.616	168.661	71.7834	40.2648	65.7588	51.1514	199.27	243.319	121.762	77.2506	73.5687	130.066	54.9658	93.831	123.276	202.814	93.4406	68.7313	91.4668	99.3991
71.1046	160.105	59.8359	107.728	76.9126	42.0052	61.1544	91.4756	77.5756	91.2664	78.7561	46.5013	68.5679	62.3439	181.314	242.817	105.476	92.7998	71.8194	136.253	62.3135	164.821	129.381	183.532	104.488	111.526	59.9528	137.299
71.846	125.144	58.5503	76.8217	73.6986	40.8462	56.1084	147.575	75.0449	55.2136	61.2273	74.4049	68.5316	72.9426	156.435	214.448	85.1016	123.454	66.6218	113.163	105.125	266.376	113.529	256.758	77.7594	86.1931	96.1497	144.289
87.1536	70.8084	65.2213	60.9006	81.68	49.1626	73.057	164.053	52.8799	70.6963	40.9102	99.7075	73.0897	80.5486	157.354	189.073	91.7	132.083	76.1325	89.8939	187.993	320.365	114.254	325.759	59.7349	42.1501	129.645	125.309
97.395	63.4748	63.0576	62.4451	95.545	53.1314	108.484	140.729	48.1857	67.3664	43.5331	93.3426	78.711	86.8969	177.922	148.485	122.183	119.744	115.889	80.4938	231.229	297.564	163.629	254.286	104.769	57.2485	121.359	109.126
98.5426	86.1883	45.3895	63.9723	119.389	49.2878	134.925	116.977	71.313	52.7066	66.4543	57.2311	77.5021	92.1805	176.849	164.707	130.58	98.1415	146.198	72.2235	172.466	244.793	211.655	130.446	163.273	93.2914	126.105	102.251
94.9652	102.754	34.5881	60.7355	137.565	53.9595	154.37	97.2471	79.0269	57.915	92.2772	41.592	88.8973	88.7455	150.427	285.73	101.092	79.6493	123.342	61.3373	82.5961	212.949	196.202	117.342	152.934	99.0275	158.496	98.6983
85.4841	127.619	42.8985	60.1263	131.395	72.3571	170.332	84.0599	62.7822	59.0792	100.922	82.3313	118.909	75.1553	153.509	366	80.4691	86.1418	95.5067	58.0872	65.4564	205.392	148.448	158.72	101.879	89.8995	159.182	92.4507
72.8612	156.911	51.1896	62.5442	112.388	83.6974	159.002	85.8773	59.9452	49.7715	76.5094	143.927	124.096	61.9645	212.701	296.715	102.909	100.062	125.306	67.3988	101.894	210.03	129.881	134.784	92.7955	86.0861	127.537	73.0941
69.4815	157.503	60.4593	67.0969	101.911	74.9272	119.517	82.9321	71.0484	47.9468	46.5593	175.324	92.396	54.7151	282.463	197.344	128.643	85.5057	171.206	86.7567	106.199	219.351	132.857	94.76	122.079	93.4004	132.621	59.6146
86.0042	146.532	117.758	78.1954	111.359	64.0231	86.5219	57.4609	65.175	50.6324	64.4677	171.486	79.0643	48.6521	299.879	185.88	114.52	61.4665	161.857	107.223	84.9269	222.317	137.279	112.19	131.983	111.551	180.726	88.1508
114.282	165.458	213.368	89.1013	137.59	69.1572	72.7819	37.3957	47.4087	57.3487	115.382	147.337	102.111	39.863	244.072	210.652	90.0651	59.2927	116.923	117.509	97.0887	208.54	177.732	174.878	111.525	119.783	207.126	145.453
121.892	192.782	234.385	85.5093	148.266	78.7566	63.6324	50.1343	42.0125	64.3635	126.675	110.539	111.863	37.4794	168.126	221.082	93.1628	65.8589	92.8985	123.025	118.155	186.438	274.958	285.733	90.7729	105.688	185.774	174.708
91.1196	181.378	147.069	74.9007	111.546	78.3707	57.1253	68.8191	43.7009	55.2859	90.1928	76.9832	90.4869	56.347	150.492	245.214	100.796	69.9072	91.0656	145.197	86.7112	160.137	366.323	401.585	99.824	86.8094	154.909	149.428
57.2527	139.576	78.9115	75.9552	60.8863	74.1523	59.0051	69.9654	41.3623	51.8361	62.611	73.2571	67.3514	86.4456	174.972	269.373	94.0464	76.3964	83.5902	186.303	47.2112	118.588	362.702	405.849	151.345	74.9131	143.663	100.223
63.6447	104.444	91.3206	85.4508	58.8387	70.9553	59.9455	79.3815	43.2119	76.0392	58.6995	114.156	52.2384	94.9088	161.004	244.917	97.8765	71.095	73.9773	221.98	83.5277	73.4225	259.215	333.804	207.666	76.0916	134.723	75.5592
95.9938	91.5347	95.2949	87.5479	105.837	67.7471	52.0627	100.301	46.7125	92.702	55.9495	168.041	42.8736	81.4549	137.698	199.243	109.991	52.6927	90.8952	224.995	157.042	65.4477	161.465	334.05	200.939	99.036	108.691	88.984
116.644	128.732	71.6397	79.8612	154.543	68.7753	44.7621	96.211	38.9633	87.6489	58.3091	169.476	47.3863	78.0882	197.428	198.749	99.3106	56.9628	138.081	181.268	166.786	93.8473	163.159	363.822	132.773	117.767	84.7167	106.694
123.918	242.037	81.8954	77.2771	185.431	70.1938	49.0249	87.863	36.8676	92.1902	63.7617	125.483	53.8821	89.8051	280.316	246.062	84.1119	96.0012	172.682	105.416	120.561	112.411	220.063	295.535	84.3254	99.9563	87.8877	111.382
122.296	360.486	89.4274	98.1192	211.315	61.3445	62.0576	120.228	63.172	90.0268	48.3857	137.839	45.5954	98.0855	255.144	296.565	105.745	137.585	155.844	58.8951	98.7242	115.099	228.303	198.084	95.3231	73.6091	103.811	127.612
99.8931	364.995	65.5271	136.451	234.374	56.9979	70.5293	148.082	89.3303	67.0158	30.4297	226.409	41.0504	102.839	161.529	327.05	142.798	157.982	107.488	92.7084	111.979	139.162	184.928	186.463	114.727	77.0387	104.944	156.483
64.9846	267.843	105.236	154.706	229.887	78.8734	65.8789	124.664	73.1893	90.7382	54.0802	264.184	53.279	105.593	130.996	311.074	141.135	158.799	72.1429	153.231	117.597	185.248	155.003	203.725	100.049	89.3287	90.687	157.869
45.8894	195.52	207.236	138.026	170.174	112.372	57.4229	111.05	36.502	178.142	96.0094	185.664	57.0514	99.3531	159.237	228.055	114.459	149.845	60.0651	137.085	103.659	216.548	139.198	178.391	74.4266	85.5641	78.1542	122.645
47.1427	180.581	224.405	120.621	92.2602	127.039	57.2707	146.903	33.8296	221.438	92.6084	89.559	43.1613	90.6	164.99	143.407	142.883	145.293	62.4351	64.2598	83.0868	214.521	103.554	147.463	63.4662	81.477	77.8517	80.5534
58.8541	147.978	143.942	128.287	96.4866	114.1	53.99	161.799	66.1098	165.991	51.468	58.5154	35.9534	81.6427	145.87	164.697	240.735	151.729	81.1088	61.9588	70.6195	182.01	68.5381	140.937	58.5479	85.3542	84.6311	57.9936
78.8551	99.9537	89.0346	143.165	203.897	85.9527	39.3522	121.169	87.9427	95.3115	32.4519	66.2512	42.2968	69.5437	133.033	261.035	295.339	151.196	106.199	149.059	80.4842	144.531	66.3272	139.161	60.6155	86.1004	83.3252	72.3322
89.012	121.938	79.9161	143.043	285.088	68.0229	41.7023	81.7958	81.1349	75.5942	45.3544	84.3231	47.6127	69.9107	116.034	293.537	227.781	126.825	107.712	200.599	91.5424	133.14	84.1664	131.526	79.2793	82.2775	73.451	112.176
71.6086	200.21	66.1055	120.719	233.123	77.0175	72.3848	72.4971	69.1296	84.3925	54.3307	116.035	49.9817	81.8818	92.2725	233.326	133.556	103.197	79.9795	156.445	67.5141	132.55	109.56	117.214	92.8608	77.4278	69.3496	131.792
55.5244	217.86	58.2853	80.539	118.72	89.1825	86.7181	74.4551	73.0865	97.4541	55.5179	143.559	51.5356	75.5042	84.9879	169.358	116.083	124.639	74.2805	91.8103	44.495	106.6	147.259	115.627	88.3105	72.8297	66.6351	123.427
77.9471	145.867	61.1522	49.9453	67.9013	76.7619	69.4122	88.0627	83.5824	124.895	65.6605	146.02	47.3461	60.0839	96.7376	146.121	128.992	181.454	138.469	65.3349	80.5615	83.539	173.952	158.86	96.5349	74.316	60.8836	124.056
116.03	78.7119	52.2616	52.5377	89.3254	60.9162	69.1239	113.982	80.8931	157.201	70.549	131.016	41.2763	65.2665	112.872	144.518	116.131	199.729	226.411	68.9558	134.768	102.795	163.703	208.474	117.706	84.2568	79.6911	129.179
122.249	85.0004	54.5322	70.6913	109.783	64.8449	88.9353	125.266	67.6724	157.563	52.5227	116.438	43.1575	71	130.233	145.715	119.863	148.142	232.985	95.5433	132.893	140.999	144.172	184.624	105.563	98.1757	120.375	121.011
97.6207	149.188	79.881	79.3353	98.3107	65.1643	79.914	106.536	58.9344	122.417	31.6864	118.129	51.9935	60.1214	148.029	135.609	151.744	94.3232	144.774	125.041	92.0611	186.426	146.601	106.94	71.3973	112.274	128.561	130.405
71.5672	229.284	82.717	78.3036	76.1673	46.6809	65.1409	82.0655	53.6124	92.1813	29.536	131.855	59.9938	56.2467	159.308	135.663	163.152	105.223	65.6689	112.916	62.9514	249.646	154.826	82.5552	73.2504	122.767	98.9907	155.54
55.8123	261.222	54.8722	66.7554	60.2898	39.1394	94.4221	79.6003	42.4939	88.4548	36.4872	123.764	67.1209	61.6475	158.78	197.595	155.425	153.255	61.9367	76.6303	58.2389	261.15	159.163	130.017	98.8201	132.259	84.1525	136.304
48.7328	201.315	43.7573	46.4677	54.501	64.0802	117.951	84.5735	32.5163	91.2099	42.439	85.5176	83.8469	75.837	144.684	283.399	159.687	174.959	98.0753	73.7331	93.226	173.341	163.769	160.581	98.2394	147.203	91.1768	88.4257
49.1286	129.037	59.2103	38.0781	66.0792	98.9171	77.8373	61.0983	33.8275	78.0786	48.4116	60.6648	111.05	120.136	121.832	286.17	173.018	162.72	125.854	86.8801	152.563	108.386	139.909	142.904	84.9003	154.721	95.7821	84.2042
49.8335	145.978	71.8576	46.4951	97.3007	107.893	30.9133	33.8021	39.6653	50.2327	50.9139	70.8276	117.991	148.995	114.332	214.208	189.279	145.426	128.057	69.2086	157.552	159.567	103.251	154.915	85.8529	142.706	109.426	105.045
44.7202	181.445	68.3869	49.7427	131.238	85.016	36.6133	67.7277	40.0932	34.9078	47.3861	83.7544	82.7516	101.775	141.556	169.212	199.618	128.787	102.004	50.4365	99.8846	204.021	150.322	237.997	77.3513	131.322	133.489	96.093
40.6901	130.13	54.6156	43.1921	145.41	57.5514	57.8616	137.608	37.34	64.8048	44.6167	77.2391	49.7962	42.7059	178.755	160.282	195.397	96.3983	71.5086	63.4465	79.4565	142.609	258.334	311.977	53.4689	135.616	158.08	84.9001
42.8209	81.7791	45.2153	41.5514	130.378	48.0812	60.0081	146.839	38.6785	118.809	45.9309	66.4484	63.824	50.3238	179.224	134.685	217.594	56.3265	67.6454	68.6815	115.316	87.193	256.102	295.396	56.7267	138.321	222.683	98.3697
44.4056	137.962	52.3909	48.8114	97.1886	45.7863	62.673	91.5853	45.7814	136.56	52.1025	71.1234	86.9414	84.4134	149.436	111.255	259.55	40.5937	81.6628	52.8071	122.641	118.038	141.024	218.751	95.0846	133.566	320.172	98.1909
46.3718	193.618	63.1616	61.614	74.9539	43.1008	70.5756	52.7859	48.9696	115.637	61.2929	96.0262	72.2791	111.917	159.662	127.707	221.401	56.4335	98.1953	63.0931	91.6168	154.762	100.261	161.765	123.689	131.843	332.688	83.1191
61.2253	153.436	55.1874	68.9302	82.6248	52.9948	72.4718	48.0633	39.2418	96.1644	60.9737	120.811	48.8226	144.404	238.753	160.541	124.647	74.7253	128.028	98.4269	89.89	149.228	152.783	142.954	129.62	125.673	229.398	83.5098
83.725	110.742	38.6979	56.9593	100.235	68.7188	76.7043	41.1977	27.7515	81.9121	51.3817	110.812	48.6308	138.209	307.313	185.609	145.728	73.9602	155.361	105.233	119.395	138.606	161.713	126.918	145.936	117.745	150.726	79.6302
84.9065	130.322	42.4805	46.469	102.919	69.5621	81.3019	33.1698	30.7957	65.8557	54.45	69.203	49.897	97.6352	281.159	204.399	265.795	61.8686	141.568	79.2994	132.699	120.046	142.479	97.5266	175.27	129.786	160.804	71.0336
59.5635	140.209	66.263	70.8517	106.134	67.1642	67.6408	35.8391	43.1874	69.6861	69.3262	43.7242	47.3748	126.597	199.747	200.12	272.847	60.9186	107.462	57.7898	115.598	94.9188	164.408	91.0064	170.146	142.121	161.195	117.071
44.7231	121.61	78.5714	106.118	120.327	83.7827	49.134	38.9263	52.368	79.6512	69.2026	57.8369	65.0637	207.968	150.008	173.625	169.179	93.0429	106.891	56.5028	84.4862	122.627	165.025	152.282	124.886	115.22	108.968	188.64
61.8918	133.366	67.2329	101.894	112.312	113.254	57.6515	47.8549	58.9044	68.7109	56.4841	82.9676	89.2396	209.524	134.25	175.497	148.747	147.981	131.97	70.8261	67.0983	182.931	141.857	253.123	126.343	73.9728	71.8899	170.834
80.9851	161.28	61.6241	66.6067	77.1198	141.163	84.0773	70.6679	62.9554	66.1163	60.0363	85.5602	92.6345	135.188	105.84	220.647	216.457	183.766	133.294	85.9682	67.0238	176.398	186.702	306.591	214.3	63.5669	72.7433	88.193
73.2382	156.562	78.2712	43.553	72.8761	150.711	88.7899	86.4433	64.7242	88.0421	78.7625	67.106	86.1286	77.1101	74.6612	255.104	217.509	190.099	100.266	77.9921	61.0092	116.883	256.842	271.609	294.257	67.2702	82.7787	85.6542
56.2865	133.035	89.1483	43.751	119.068	127.014	66.6805	86.4469	69.7389	93.0133	82.6795	56.3568	77.0294	57.145	72.599	247.637	140.369	201.036	67.8322	53.6483	70.1189	112.561	281.05	201.633	281.928	56.247	103.489	166.893
54.8006	108.386	74.949	54.5484	151.016	94.4815	55.347	87.4096	70.6359	81.0992	62.7344	69.0716	56.8358	85.6219	90.556	216.098	100.718	212.532	72.9218	45.1904	125.855	169.094	317.957	175.43	222.127	49.6042	129.812	191.019
60.7012	81.0039	58.9745	63.5326	124.892	101.206	65.7936	86.4754	53.9169	89.6934	47.9166	79.525	56.6345	147.591	119.991	175.321	145.106	192.3	114.578	51.7653	160.651	206.553	329.898	205.732	190.842	64.522	128.231	122.641
60.6476	85.9344	58.6365	58.783	75.6982	134.671	62.1761	76.6601	37.5265	94.9193	73.5032	63.0909	113.94	140.077	185.891	136.058	218.161	161.419	143.396	48.6453	133.195	204.519	220.968	217.574	190.979	77.8895	98.9845	58.7851
62.3962	133.542	59.2263	46.5898	46.1458	138.335	36.0474	78.3363	44.4987	74.4565	118.69	50.4429	183.284	66.3356	283.319	124.929	238.015	165.033	124.796	43.3489	147.762	183.24	154.08	161.01	179.457	70.5606	76.9733	51.0291
73.3806	149.725	48.9833	50.063	39.2171	106.964	28.7767	91.2152	57.745	74.9963	122.506	80.5607	185.595	84.5198	343.543	143.087	186.079	188.504	92.1117	53.3873	219.454	152.83	291.334	110.64	126.88	58.1832	78.0742	69.6714
84.6325	106.054	37.4558	66.7856	44.4554	83.4815	47.9082	82.7682	57.4512	106.079	85.6909	125.868	127.953	202.971	312.151	162.052	123.73	196.39	88.7285	60.8137	191.92	139.252	411.507	135.311	55.1612	63.8304	95.8515	85.986
91.8444	89.1394	45.8266	69.6786	57.6906	85.3523	55.1256	56.7883	56.8782	110.596	75.0648	129.21	83.4327	241.289	217.65	184.218	98.0957	182.615	112.056	49.7766	84.7439	162.879	317.445	164.43	36.243	84.6644	114.048	83.971
104.264	143.883	74.5348	54.4349	71.9507	99.0396	48.1419	49.9675	62.1025	85.4506	95.4845	92.9965	70.6338	149.011	137.678	209.629	96.23	147.516	138.068	50.2498	105.723	197.227	193.333	133.286	86.2857	97.0485	112.712	62.4138
118.602	191.926	87.549	43.4915	76.6943	114.397	56.7577	62.9044	55.7882	75.1627	91.4012	74.4944	61.2542	57.6617	108.545	202.299	119.492	106.906	147.873	98.031	222.698	228.902	179.184	111.087	123.316	86.762	98.6906	57.905
114.486	171.499	63.0275	46.349	68.7887	128.201	77.3147	68.9791	40.4696	76.4429	71.9914	97.6973	68.1712	44.7588	122.497	180.512	166.408	102.55	124.857	174.347	213.406	261.298	162.255	147.038	102.813	65.0692	94.2201	99.6851
89.2779	118.552	37.7541	54.736	59.9176	129.196	87.8277	63.8544	39.9659	65.9962	76.7634	119.692	117.885	74.5887	168.073	226.258	170.657	136.287	93.094	215.421	101.101	251.239	116.975	177.374	77.3391	60.1873	93.7083	155.97
69.869	88.1822	43.8404	61.8001	66.115	106.866	90.4038	55.7357	60.1986	60.9301	80.3785	102.858	168.22	95.3078	216.922	314.93	109.892	152.806	101.327	183.032	70.6094	169.082	119.276	176.608	78.3744	89.2512	84.8281	176.843
72.5476	96.8403	55.3771	61.8884	85.462	74.4758	90.5043	53.4983	87.0992	73.3979	68.2412	72.3184	164.123	91.3471	215.126	311.709	69.6342	135.243	139.731	113.653	112.573	92.0006	135.362	192.103	90.2574	123.18	85.7276	151.147
84.0395	125.791	48.6422	54.7516	103.271	59.6536	80.3193	66.7851	103.315	80.6073	84.8037	61.9356	133.344	80.3698	172.103	224.153	102.319	119.824	151.686	77.5677	121.914	98.602	156.507	206.969	141.267	112.375	102.538	97.4455
89.3947	139.116	38.5236	60.4045	111.972	66.2331	63.6086	86.5803	94.5135	76.0992	114.492	59.8457	115.362	73.903	169.847	209.54	163.452	117.393	128.607	92.9423	110.995	164.86	237.193	175	236.521	73.1656	114.406	57.9872
86.4349	128.425	38.7755	88.9379	115.965	71.5463	53.7224	88.0434	69.6672	89.0973	88.6589	53.476	93.0317	64.53	215.335	280.734	217.883	102.786	109.679	117.682	105.964	240.111	301.271	117.097	278.187	74.4098	130.421	72.6126
74.2057	118.938	45.7689	105.018	119.645	72.1069	55.9802	71.5275	52.1371	128.838	37.0796	55.48	59.2832	60.1189	215.316	277.922	240.013	79.6038	112.53	122.69	78.7214	305.539	267.992	86.7918	203.707	109.728	168.388	118.144
59.7149	118.383	58.0303	86.6931	133.743	79.2125	64.0918	67.9654	52.9668	157.098	39.3444	65.6202	50.1376	67.5688	146.518	176.809	187.583	70.0578	138.934	121.599	54.0061	346.898	227.651	111.796	113.717	113.782	183.377	125.668
59.6489	120.209	69.7228	80.9947	169.695	87.9634	67.5431	91.5364	62.3031	140.298	70.4052	73.0407	64.257	65.8253	108.903	134.566	98.3573	71.5904	176.376	124.752	84.7731	360.425	228.372	185.108	112.33	98.1377	137.384	84.9903
77.2181	134.144	75.978	117.384	211.899	84.9124	63.5315	116.071	70.2441	98.4761	64.6771	83.0585	69.8159	55.8506	166.37	189.375	87.2726	70.9399	178.733	116.648	147.597	371.954	200.949	244.004	151.802	117.828	83.4759	56.1064
93.9851	146.697	82.1008	136.232	209.811	75.2103	59.1205	104.985	72.6677	65.894	39.8189	91.2043	73.97	65.5333	277.141	217.972	152.835	79.6872	131.681	95.3556	177.891	372.004	174.074	214.466	150.114	140.077	80.6435	76.5531
94.9508	126.106	82.5562	102.982	142.247	68.3245	55.1236	80.2518	71.3132	52.6273	40.6027	83.7045	91.2616	84.1039	367.604	179.908	178.658	107.714	97.838	77.805	154.343	330.937	207.005	129.987	121.132	112.784	96.3948	122.746
80.6441	97.5345	69.1787	84.0261	64.9837	74.9764	55.0188	106.959	73.7701	63.5692	64.1969	75.6736	98.3152	87.301	373.98	149.494	134.716	125.915	105.146	66.3416	108.125	261.748	221.738	89.6286	104.256	80.8989	89.48	151.748
63.7537	105.026	58.4201	124.981	48.5408	100.673	76.6904	165.946	76.1105	98.9818	90.7696	93.6873	82.6208	80.6951	277.219	143.101	101.376	104.359	102.972	55.8919	85.6362	202.896	170.932	121.526	82.5367	107.444	85.3894	145.62
62.5214	123.315	66.01	167.664	76.9943	123.307	114.762	155.725	68.2063	126.468	95.8516	149.851	68.8054	70.7573	165.054	132.57	122.243	66.7668	82.9342	63.0439	89.1995	155.793	133.316	174.103	51.7568	166.914	103.972	126.292
72.8928	118.022	70.9694	157.096	92.777	117.723	132.968	86.1001	55.1879	125.05	67.6382	237.987	72.672	61.952	161.227	148.459	156.416	55.3721	99.472	90.3837	86.9622	113.619	128.422	200.497	52.1442	194.487	126.337	128.445
68.363	111.591	57.1867	121.276	105.189	99.172	122.665	76.3347	53.6814	143.334	46.3009	291.128	87.0467	70.3977	257.853	203.691	146.033	63.5704	135.054	99.9443	84.2522	88.1	117.758	194.444	93.5931	166.558	139.465	140.951
44.7501	117.014	48.0053	100.483	152.343	101.207	113.892	139.38	65.6861	233.354	65.9092	221.725	99.979	81.7562	319.968	222.356	88.0428	65.1026	123.428	75.7471	105.188	92.8821	120.466	165.3	126.998	128.614	136.059	125.512
29.4983	117.408	65.5721	95.4046	202.363	117.268	109.366	173.723	75.1932	338.905	83.3494	89.5647	100.05	77.0602	283.956	161.841	53.1153	66.2426	83.5141	56.3642	125.135	130.302	138.263	132.43	116.494	150.005	102.532	89.7442
31.7035	111.979	88.9593	98.0981	195.403	116.37	88.1853	148.993	72.1412	339.896	62.0608	60.1666	86.9303	84.3619	226.115	95.5868	103.067	76.4338	71.0493	65.0672	109.605	176.34	154.482	108.076	88.0444	218.149	81.1448	75.1868
37.9208	107.942	84.6627	115.058	143.714	97.2744	58.1231	109.041	58.781	220.679	39.1623	141.409	77.0096	108.802	212.117	99.7657	180.498	82.4354	76.9804	77.0074	80.8079	188.208	238.964	111.218	84.3061	236.638	125.571	84.218
48.8665	107.868	62	141.404	102.093	89.3791	47.4239	80.1247	48.2834	96.4474	40.1791	187.557	71.367	113.252	201.203	140.238	185.988	83.2106	91.5082	72.8107	73.8578	155.114	402.61	149.088	99.3996	173.157	185.346	93.8831
72.7856	128.436	52.2196	151.506	90.7588	107.221	62.8324	86.7064	48.212	58.2445	43.3754	158.155	59.9767	110.19	157.105	139.129	136.646	87.7708	145.085	60.6413	80.9045	119.775	476.888	183.566	99.7193	113.966	173.555	95.4535
102.044	162.66	56.6022	130.32	89.6332	122.318	90.4208	118.783	50.1909	72.3349	47.1797	129.454	52.6717	127.709	114.009	100.288	111.872	87.5822	215.666	52.5186	79.2716	119.413	368.295	177.702	94.0171	116.777	129.029	81.9927
119.519	179.336	56.2033	96.8497	82.966	105.872	111.256	113.195	46.5371	68.332	56.9952	124.302	64.2244	128.909	95.67	86.3155	120.284	90.4711	231.441	57.6337	73.4566	139.229	214.748	172.501	113.129	148.061	148.743	64.9528
110.923	183.324	55.251	75.5002	85.7108	98.3897	117.512	74.8335	43.9204	50.4139	50.1516	116.465	77.2291	93.8181	94.1196	107.372	132.768	137.048	198.054	74.89	86.6616	135.14	136.052	230.527	136.034	161.401	200.813	88.1808
86.1389	186.585	60.0322	67.7679	118.409	150.69	120.878	85.6928	50.2334	62.3208	36.8664	105.28	67.6829	68.6746	125.162	119.754	165.48	218.065	191.419	83.4851	115.317	100.396	103.355	303.862	127.968	145.044	187.639	147.338
82.8457	165.117	51.843	76.0653	149.705	217.177	122.387	124.596	62.2225	100.397	46.424	89.9475	47.7578	75.243	183.806	115.526	221.715	252.528	214.319	73.3142	125.217	77.9387	83.9515	297.375	123.87	109.943	122.701	166.159
105.568	120.731	33.9547	104.27	125.52	209.473	104.259	108.306	73.3195	117.718	53.1065	71.7369	45.652	102.449	205.8	118.313	240.231	201.399	201.623	60.6059	111.42	97.8053	92.8863	218.269	144.29	87.0671	84.3088	126.763
101.15	100.308	37.3093	125.402	65.0771	143.055	77.7376	66.829	77.676	97.5439	32.5014	67.5832	63.9813	151.293	177.369	130.57	186.805	127.331	139.396	56.4944	103.18	127.147	138.989	153.769	138.582	83.0203	83.8416	96.2794
57.8717	123.021	53.359	106.268	41.6922	107.176	75.1419	56.0232	77.0205	76.4475	35.2305	70.9363	81.5773	184.083	157.005	146.011	117.022	89.8505	81.0901	56.9744	112.731	135.91	226.595	121.051	92.4426	73.0037	87.887	104.432
46.7569	161.767	47.3886	71.4475	64.2835	118.71	80.5828	54.3565	80.0739	86.6981	78.3163	64.2198	83.7843	159.106	156.234	153.021	126.721	80.2819	60.7609	67.6414	135.449	140.957	336.093	93.0789	85.5632	68.5177	87.3679	116.872
88.5936	174.173	31.9329	71.9134	83.2018	126.251	62.1651	78.5395	88.5536	107.706	90.8598	61.1883	73.8216	126.563	132.077	130.028	235.79	78.3305	67.0185	91.8248	167.506	149.266	393.915	82.0297	150.739	107.027	80.3578	127.276
107.562	141	43.1459	101.993	90.1659	117.125	49.6286	180.472	85.2926	109.216	52.0707	68.1821	59.179	145.804	103.62	101.612	347.194	90.0097	88.7892	107.188	172.393	143.055	348.345	97.3647	213.439	168.62	63.4071	150.708
74.447	112.45	71.0029	105.305	103.786	111.894	70.7786	277.733	67.7116	100.158	34.5803	68.549	51.1892	167.347	124.384	121.504	354.768	103.272	124.703	90.5959	126.64	131.84	229.978	113.608	212.682	210.854	55.1787	161.141
47.9915	153.591	79.3841	66.313	105.587	107.565	81.905	247.058	57.4753	99.0021	61.3957	74.8902	61.6087	141.208	188.29	164.979	259.98	93.4621	154.008	59.2109	88.464	122.824	121.675	143.606	176.053	250.61	65.184	138.85
53.3343	206.497	62.3069	38.7528	73.8346	92.3408	57.8888	129.568	63.4029	103.191	76.015	95.8595	82.118	114.079	237.275	161.156	167.936	75.6567	158.16	47.9856	100.755	104.933	89.5704	207.467	148.314	295.577	73.5342	112.384
54.3151	169.004	44.1658	65.5429	44.6917	72.1367	44.0058	51.2569	68.7974	109.71	58.0497	98.4914	92.1873	124.771	221.618	122.37	132.516	78.3576	142.018	59.7205	107.409	96.0924	120.307	247.54	138.219	291.524	75.2185	106.255
42.4099	87.6833	39.2334	110.166	67.6975	57.4695	58.0188	41.8398	65.6448	112.562	48.3448	81.9353	85.4073	141.04	150.065	113.081	132.239	88.8353	115.867	64.16	88.329	114.549	146.575	211.632	129.336	215.348	88.2996	114.219
43.9312	69.7103	39.344	121.362	132.53	51.0872	65.5442	59.0216	61.1726	93.6806	66.6473	92.8833	73.5683	131.396	92.5321	168.573	138.549	87.3725	85.0012	57.277	97.7728	125.747	167.463	143.277	115.209	129.705	100.493	125.208
57.9737	108.438	43.0895	114.189	172.205	55.8294	63.9402	70.4342	50.016	64.431	91.627	121.162	66.447	114.296	87.3927	270.775	150.897	91.9896	80.0746	68.3827	115.441	116.522	222.522	101.881	100.585	89.1017	88.1609	128.626
63.9235	144.331	59.3611	115.476	140.055	63.8065	71.1417	68.3629	31.3316	69.9545	98.2142	112.593	69.0292	122.276	93.9598	319.303	164.544	110.425	118.86	90.8695	86.9095	127.22	258.148	83.4912	91.5135	86.9575	62.5476	121.341
65.0777	164.425	73.3965	104.287	73.6967	64.3828	68.4324	72.2839	37.975	111.567	81.0964	75.8325	74.9868	146.878	93.8956	239.481	169.05	109.69	155.562	87.6006	78.8884	160.24	215.339	78.4917	93.0636	94.4947	46.9523	119.849
82.1207	163.162	62.5079	70.3508	54.4655	59.6799	52.0188	89.2365	89.4642	148.556	62.5331	60.5929	69.4168	145.427	120.119	165.299	153.831	76.826	151.808	68.0792	166.131	187.416	168.195	84.6075	108.897	91.925	43.629	138.289
115.077	142.439	49.4662	52.5983	103.539	61.6549	53.112	92.3247	133.864	163.847	67.6657	70.4246	54.3512	107.503	158.95	253.684	128.096	53.6987	147.466	68.6325	268.649	214.116	174.965	84.122	129.816	81.8238	54.4538	156.969
135.107	134.706	69.2437	67.8191	157.899	68.8425	66.5999	77.506	113.135	166.364	86.0538	78.3515	53.7808	74.9656	171.882	372.181	120.684	63.8937	169.695	72.6495	275.714	220.144	169.326	74.3186	136.343	88.0901	79.2441	151.122
123.853	138.762	100.339	84.879	159.256	71.2536	70.9168	77.9401	57.2768	143.437	84.8669	78.7803	68.4839	68.403	173.384	327.109	129.628	77.1258	164.016	57.9332	204.353	187.447	139.982	74.5861	126.98	117.447	93.7145	123.772
108.444	130.213	101.632	83.4799	114.82	65.3378	97.9145	86.4464	44.346	95.0821	69.3631	81.6411	71.9499	63.7843	173.234	212.694	126.652	69.09	126.763	52.05	159.17	212.943	153.93	80.6907	110.317	136.325	90.6604	89.126
111.069	129.805	80.7519	73.7359	68.5934	62.9674	161.483	78.5922	74.9431	61.4555	68.4285	83.0957	56.4376	56.9415	164.786	192.27	149.973	64.8646	142.376	66.428	190.228	386.847	176.966	80.5253	90.2716	117.984	93.1217	68.282
110.166	154.942	62.1695	65.5215	55.404	79.6368	191.474	84.0906	87.5882	72.4516	73.1644	70.5952	45.3606	63.4793	172.921	215.783	262.95	91.1978	223.938	71.0058	237.217	576.969	161.877	77.2298	82.93	77.624	98.9144	89.0466
82.0732	161.486	49.5406	70.9077	75.1568	95.5233	149.04	118.333	74.2893	95.115	60.9937	51.2926	54.1869	67.5167	197.916	207.55	381.324	127.553	265.148	71.7783	228.116	586.649	187.403	79.6946	111.591	55.1963	85.6178	144.852
51.7548	121.779	44.8548	98.8651	93.1278	78.948	99.0614	120.531	77.5294	91.0756	49.9647	51.2838	71.074	52.1369	184.786	200.88	359.817	132.482	214.696	93.7233	192.016	454.968	260.491	104.155	161.378	76.545	70.8281	175.81
52.1559	78.0681	51.5178	130.037	92.1812	52.4344	94.2568	75.8487	97.7026	90.9541	58.2764	69.474	76.506	46.6654	149.003	198.229	227.199	101.865	127.476	112.591	183.956	331.318	245.188	157.349	180.038	122.788	80.4943	148.565
78.5102	67.4171	60.1913	133.36	104.289	58.6884	105.315	59.3575	92.1603	135.526	59.312	76.1905	64.52	65.4126	156.575	179.457	132.331	71.7949	76.5235	105.101	168.957	253.425	133.05	192.719	140.732	145.138	88.617	112.055
102.588	84.5632	67.5072	103.7	142.513	73.4568	100.714	91.6576	56.817	185.188	50.7532	69.5859	53.4407	76.3487	194.188	189.705	101.461	63.077	92.6188	94.9584	124.624	182.434	81.3522	158.148	92.6021	132.072	76.3134	107.884
113.318	114.79	71.5121	67.6567	160.109	61.6941	86.1233	105.66	37.6166	172.416	72.6721	75.4834	56.2823	76.271	207.132	240.565	98.2363	63.2232	147.227	93.0923	109.804	145.97	135.355	93.6247	112.888	124.412	72.5114	105.209
124.266	149.83	57.3359	53.3027	129.884	58.2927	70.9133	76.8618	59.4311	116.929	110.373	89.4285	57.4214	97.8526	193.248	259.477	122.379	57.7183	162.695	83.431	134.334	163.97	187.477	68.1375	195.332	133.038	85.6459	79.9823
140.086	178.113	31.4644	61.0999	91.8714	81.2308	66.6129	50.0048	90.3209	79.5038	102.333	89.1513	47.5049	122.182	175.653	220.669	140.273	59.2016	113.163	77.9268	141.363	173.515	178.973	89.6234	236.227	123.181	88.4103	60.4547
145.323	185.724	34.6103	68.5004	70.8637	80.3868	89.9437	48.0239	89.4061	82.6103	60.7346	89.9151	48.6354	113.611	175.111	177.196	103.591	85.7153	72.561	90.4359	133.217	129.641	148.762	118.83	183.772	94.6462	83.0899	55.6178
145.667	166.893	72.8008	63.64	56.1036	55.2673	122.876	59.5721	62.802	134.72	44.9141	121.9	70.7507	108.723	210.973	175.811	69.6248	117.752	82.5831	100.364	130.792	104.974	132.807	125.089	112.336	93.3988	85.2905	50.1679
178.445	139.526	94.7303	54.6409	53.2795	61.8777	121.875	68.9595	49.1411	223.774	54.1062	170.744	84.0353	140.696	224.06	218.331	92.5726	110.377	101.314	96.4831	102.898	189.862	126.784	103.414	97.843	122.751	75.4254	53.1083
226.068	127.314	75.1687	47.852	68.9256	84.6138	84.0339	63.5256	55.8497	264.637	57.3841	189.417	65.3151	153.167	166.004	269.043	132.34	63.3104	99.4163	90.1244	66.3445	343.819	116.785	79.4436	108.891	137.811	54.5078	68.6985
212.032	127.302	47.9675	45.2112	85.0885	73.5878	47.7003	53.1671	64.2401	200.584	56.2369	162.591	42.7265	116.321	136.863	290.316	161.233	44.026	85.4042	76.7847	83.0972	458.765	117.475	71.5958	95.6646	127.48	70.8144	84.71
125.629	120.955	51.5211	51.6758	109.744	53.7606	40.9333	61.3761	69.9339	110.519	55.1494	120.437	55.7436	90.98	229.475	292.774	177.085	87.5849	67.2158	57.3889	127.028	503.427	143.532	68.3902	80.1647	130.404	135.28	116.842
61.9856	111.229	71.5536	62.0879	150.2	54.4751	58.6876	72.3058	74.0379	92.0952	52.5152	97.2151	98.8387	102.658	321.71	306.505	138.062	134.192	78.0984	56.4462	133.494	498.335	163.806	67.728	95.3282	156.487	194.615	164.065
65.0227	122.065	74.7169	63.2763	150.948	48.5664	71.885	59.2604	68.7699	119.849	62.6664	90.77	123.216	115.623	276.209	304.119	98.4022	123.7	133.101	75.8316	126.327	425.67	159.404	83.9782	121.583	167.073	213.509	153.545
77.1172	149.372	58.703	55.9885	95.1007	39.4304	59.2495	47.1662	62.2494	133.01	82.4197	85.4658	102.009	128.728	164.882	252.914	184.511	86.3193	157.957	85.5676	151.448	298.414	183.084	101.744	121.088	162.308	200.935	84.0249
60.5326	161.215	47.567	51.9441	74.5711	57.3699	47.9944	68.4045	72.9905	131.221	84.9333	89.7249	88.4815	157.346	116.434	174.584	322.241	87.2818	114.835	83.7804	185.209	199.987	243.681	101.561	109.846	223.104	168.589	78.4837
42.8979	147.41	52.8616	57.2624	122.702	74.8506	74.7615	105.171	85.0968	125.857	76.608	122.396	151.261	191.651	132.544	133.532	309.635	126.352	106.269	96.4282	183.393	192.62	255.459	114.664	128.514	374.837	114.695	178.268
40.5854	131.188	61.568	67.8305	145.169	64.4826	103.421	124.024	73.3598	114.033	80.7552	164.044	252.021	223.435	160.274	198.477	170.031	143.377	178.302	118.813	157.275	224.26	193.276	152.241	158.109	482.308	66.3075	246.49
39.56	124.794	61.3551	77.0392	112.188	54.9125	84.9149	109.638	61.4179	102.593	80.167	174.878	268.01	216.707	198.904	358.039	104.954	107.215	215.276	116.426	154.82	223.368	140.193	160.068	147.469	422.866	85.9853	192.545
38.8915	124.817	51.6359	81.9584	97.6687	58.1169	63.6645	75.5354	74.7289	98.867	59.7948	149.388	166.24	142.744	255.12	466.586	126.176	58.0695	148.193	79.3856	185.003	198.961	131.464	118.457	105.239	251.222	196.54	116.673
42.5549	141.081	39.885	79.4044	110.156	54.0757	90.4383	60.6571	94.1794	97.2202	46.2369	114.25	74.5513	110.216	291.797	399.028	119.299	62.8916	68.944	44.3544	187.337	194.263	116.333	118.349	75.5445	115.117	308.45	108.454
41.3646	161.269	36.2711	65.2869	97.9776	58.3582	116.609	83.5544	95.6992	96.7497	56.2904	87.1053	97.0663	236.18	257.251	246.728	94.6608	107.364	53.6664	45.4946	129.178	197.591	83.7496	208.237	67.1405	62.4767	307.897	118.093
36.755	143.289	42.2704	45.4667	75.8058	82.585	102.321	105.389	78.859	102.233	62.3358	77.687	177.617	387.132	191.033	181.43	126.259	111.261	74.1253	67.8348	78.2864	177.759	78.9602	278.605	82.2709	62.8872	216.693	81.7558
45.6282	101.223	44.3319	34.2433	70.7882	90.713	91.9004	95.3453	56.75	127.991	47.7069	102.326	205.081	365.427	171.811	200.6	188.421	69.0937	100.47	74.6954	86.4858	154.596	111.349	231.033	122.861	81.0383	139.978	48.2002
66.2527	103.874	40.5936	33.9068	72.5761	85.3641	98.0209	82.4042	41.0826	185.806	38.9172	145.823	163.489	234.378	172.769	200.06	203.074	62.8948	137.652	66.0178	116.752	157.638	137.597	149.147	132.463	88.5941	103.66	76.1253
81.7035	151.559	43.6673	44.2029	93.0083	106.067	83.7097	88.382	39.7881	233.546	55.9603	157.358	120.735	172.112	119.775	173.671	159.903	115.598	170.064	64.1053	139.233	156.37	135.007	152.814	75.5653	90.9603	81.9281	116.001
82.1235	174.828	52.0646	70.5413	137.838	131.844	58.1899	98.5812	45.011	202.022	74.8719	119.383	103.302	176.275	64.3403	166.005	126.915	153.543	159.914	63.2883	163.715	132.378	128.755	194.697	32.6498	115.993	96.2142	105.348
67.3035	156.151	52.1422	96.9971	147.97	113.51	51.8458	96.7973	47.9529	118.828	65.8367	75.9881	88.6096	171.067	116.639	164.338	133.648	142.731	108.983	54.4256	170.222	122.01	135.076	177.729	59.992	144.2	138.139	76.6223
48.0987	136.602	44.8955	94.6374	101.656	81.4057	58.6604	73.3124	52.358	89.9113	51.4168	59.3022	66.872	153.214	239.557	158.114	136.975	120.59	70.7677	54.2698	144.489	136.437	119.489	123.277	91.3736	135.083	133.575	78.746
46.1862	132.19	39.653	77.1476	65.4603	82.2866	76.8649	39.326	54.8571	136.167	64.413	57.4256	58.6541	127.495	318.484	167.922	109.616	102.465	93.4971	64.5778	118.747	145.953	85.9109	94.6298	79.8569	119.61	82.09	82.3517
64.9799	147.075	31.2685	72.8292	74.4052	92.6715	94.0999	37.4175	45.3387	165.321	77.1941	56.2067	70.1975	95.7966	328.46	179.494	96.0407	73.5947	149.452	59.9675	119.219	137.074	114.635	92.1408	70.1258	133.308	77.1439	72.5945
76.3373	192.275	24.7719	65.671	88.7106	85.7021	71.0355	77.1268	37.4347	132.758	62.0707	52.5804	77.3737	85.5853	294.545	165.102	108.775	61.9774	172.295	41.3496	140.806	124.342	215.729	104.066	80.1788	142.222	128.187	87.757
63.2999	233.822	35.2064	50.7635	85.6513	82.584	41.91	118.518	53.4489	98.0635	61.3242	42.8888	71.243	89.5416	227.958	159.994	115.433	95.7055	159.701	37.0154	160.126	119.871	262.335	126.758	93.9303	122.612	158.232	121.359
49.0117	222.994	51.9921	73.6627	73.24	90.564	84.6667	144.499	86.6124	103.665	96.9854	34.4914	71.5035	70.4381	168.714	195.942	115.166	135.122	154.206	45.866	138.105	159.816	196.973	129.428	127.533	102.995	152.434	134.667
52.7313	177.598	51.6409	143.045	63.8365	79.6114	147.788	155.349	109.685	111.018	112.709	46.6812	81.0238	56.4284	159.535	244.959	126.737	134.06	157.278	45.8771	82.0359	234.691	129.318	108.695	174.662	86.8113	142.045	149.397
67.5216	140.858	42.2307	197.193	85.9462	56.6108	130.561	131.067	100.622	88.2791	90.7269	72.7984	80.6038	86.209	171.985	268.315	134.933	127.406	137.396	43.7722	71.0944	259.563	140.938	109.488	178.666	68.2332	112.312	182.54
86.4176	120.633	46.0811	193.714	140.155	50.11	80.4942	89.3689	63.0354	69.3603	100.755	79.11	69.3214	120.024	165.921	253.665	131.644	158.301	97.4534	57.1573	119.395	196.493	171.846	137.595	135.843	76.8693	62.1098	174.014
105.08	117.598	54.002	145.136	171.219	54.3245	77.4057	83.23	36.3525	78.2167	169.004	56.9625	64.2816	113.34	167.692	216.309	136.737	196.237	81.7064	71.9464	149.41	131.477	166.44	150.133	105.082	108.307	61.9504	121.876
99.5898	138.052	51.364	85.1061	149.462	57.9964	83.4496	101.039	60.6444	90.6557	229.953	44.9088	60.6236	88.7506	187.394	209.508	154.874	187.873	96.4641	62.9544	146.219	128.122	151.483	145.723	111.827	116.301	132.584	116.317
66.0224	159.748	42.7824	54.2071	116.623	77.8396	68.0975	95.8822	111.585	97.3519	222.554	73.7497	48.6105	79.6675	186.146	247.022	177.511	143.261	103.546	40.7714	145.39	163.399	135.405	163.518	130.848	120.13	186.877	173.994
38.105	145.717	37.3531	63.3627	104.814	107.862	74.7929	85.8233	123.649	121.06	149.472	108.833	47.9136	88.4311	173.213	246.816	170.562	100.467	91.2563	34.9339	129.767	196.251	101.735	193.979	134.034	162.503	166.479	201.368
38.1884	116.83	39.0863	69.3761	118.946	110.167	110.384	111.039	88.3615	145.059	69.4732	100.44	64.6014	133.39	210.508	177.689	129.904	74.1625	86.4353	49.6846	121.872	195.838	87.6259	186.782	109.779	185.636	127.947	169.283
44.9435	120.902	52.8284	52.6942	163.085	83.8931	136.891	157.865	57.2095	128.694	62.2719	70.6317	67.3392	241.449	272.125	112.488	138.127	72.8381	86.1703	61.3913	213.311	161.691	145.355	148.233	80.8895	127.669	118.334	155.238
45.7404	160.861	65.4619	50.7418	207.78	67.4511	134.864	197.588	60.4703	90.8225	129.066	78.7898	52.2423	359.323	259.957	92.405	233.587	101.262	79.8157	56.9043	352.584	147.275	251.659	162.132	89.4105	67.5507	111.589	184.679
51.7733	187.438	54.0255	65.7671	194.499	64.2848	102.121	217.902	74.2388	87.2269	176.288	109.973	62.7793	374.755	184.445	83.9591	257.818	130.743	104.952	51.2288	371.668	171.473	325.658	230.235	136.052	86.981	93.1703	203.536
58.9392	175.185	32.8827	60.4729	141.892	54.2665	63.1987	209.865	76.0305	115.174	157.712	108.565	99.4807	268.355	154.704	98.0653	136.733	125.032	165.052	54.8324	285.092	180.924	307.014	239.946	183.071	130.285	90.1012	179.453
58.9633	166.446	35.44	45.5127	123.794	48.0485	53.1724	187.708	73.4407	125.492	116.882	86.2995	107.395	163.681	193.527	149.806	83.6898	99.607	174.944	58.3289	237.5	160.859	222.738	155.974	212.309	124.67	98.1925	134.018
64.1153	198.809	54.2567	51.7209	152.028	61.7994	58.438	170.955	69.6771	103.419	87.9255	90.801	74.1087	148.945	234.222	184.242	226.027	91.1086	119.464	57.5064	244.56	154.864	184.899	102.5	221.887	101.006	96.2996	99.8535
75.2597	234.652	54.7401	63.0986	175.749	76.7498	63.8737	145.36	66.5282	74.665	76.0997	107.064	56.6534	177.402	240.028	181.46	324.219	102.294	110.225	62.2697	231.4	150.641	278.129	138.199	192.879	107.806	101.302	102.574
67.0878	223.225	41.2792	58.3146	173.721	66.3787	104.482	105.806	67.0344	68.302	106.397	91.171	76.572	192.146	214.209	180.279	200.734	104.03	176.076	73.4677	200.539	125.858	430.228	192.298	149.89	117.586	119.375	138.219
47.4256	200.421	44.6982	51.5412	156.279	43.463	162.153	82.028	70.5582	89.9993	170.772	58.7048	104.548	189.524	169.66	188.669	63.4551	84.8605	210.642	75.2116	182.389	146.974	485.244	216.926	166.872	99.6392	116.948	155.139
58.0114	222.899	61.1575	64.0067	124.153	48.4786	159.422	77.9949	69.6818	108.739	194.679	57.4532	128.362	167.959	141.582	203.498	73.7653	61.5039	179.527	68.8241	164.498	251.232	407.875	207.117	226.43	74.7028	95.7186	126.754
100.708	255.971	60.688	95.0617	85.4457	97.0611	114.901	69.7514	67.9878	91.3088	149.472	85.8243	144.339	125.015	158.985	236.45	114.738	54.5972	155.254	73.0003	141.409	342.428	289.44	181.41	209.056	70.2825	98.6924	107.437
120.833	223.209	49.0843	117.154	58.4389	143.634	96.547	62.1941	69.1756	68.3662	94.9251	98.5745	129.716	98.2561	194.034	243.33	113.006	60.5202	154.091	85.7747	115.339	321.654	202.223	211.242	113.646	82.6399	111.581	135.102
93.3903	145.2	64.519	98.345	59.0567	133.539	85.1543	73.4058	58.3919	103.75	67.6276	77.0878	86.5132	110.531	209.348	193.337	157.663	65.2243	126.268	81.1361	91.8636	237.632	154.025	316.554	109.06	103.206	97.0963	151.586
64.6874	109.631	103.088	62.5118	91.9189	82.3515	66.8095	89.4941	45.6551	182.972	51.2137	50.4753	59.3915	129.331	195.685	151.11	235.954	67.699	77.2228	57.9256	92.2643	188.885	131.889	366.429	237.122	125.03	80.7815	121.678
81.3846	158.908	112.868	64.9485	141.167	56.0502	82.6089	87.654	52.8794	212.692	39.414	46.2465	58.0972	127.405	167.009	159.484	226.582	71.6077	68.5213	46.9129	112.436	202.396	123.096	304.263	305.67	135.59	97.5938	95.9394
120.582	237.369	81.9837	90.4883	161.652	72.6297	108.341	69.9027	62.4071	162.219	42.1726	59.6119	56.5934	107.806	188.94	176.157	131.821	67.0109	127.434	61.7481	117.297	215.884	118.31	237.014	220.963	139.824	112.608	108.566
123.599	240.969	56.6715	83.184	133.719	88.5363	91.1702	65.8482	47.0777	98.8225	47.6575	68.1406	55.6836	88.8582	321	187.363	94.1315	58.0481	194.901	77.4984	121.195	187.719	124.685	212.211	143.053	145.52	98.3824	122.1
81.2868	165.35	57.8549	60.6402	102.006	74.6118	75.5887	94.0041	38.8368	73.4875	46.0412	57.9835	67.1051	86.0397	475.186	194.771	152.611	64.9229	196.871	73.8028	154.756	144.445	138.952	187.187	186.24	145.302	91.1869	106.854
44.0899	122.632	63.7122	70.1541	117.479	48.7513	103.325	128.043	62.9662	75.7307	43.3737	52.7587	69.4016	87.0465	488.421	161.225	205.358	83.6861	165.914	64.6879	181.261	140.908	135.831	194.58	245.754	124.684	115.427	82.2534
35.4607	162.51	77.1249	90.1029	158.015	51.8507	118.985	130.336	75.6196	87.423	41.5563	95.1906	54.5788	65.4848	344.432	116.221	191.022	84.4241	168.01	66.7201	169.099	189.865	120.604	235.519	221.365	103.069	143.48	66.9976
32.2363	186.979	107.034	87.1702	161.212	89.8859	89.7276	113.941	55.8717	97.9206	37.7258	162.505	53.4033	39.01	203.044	142.164	142.214	68.1155	177.762	76.002	155.3	261.111	134.49	223.399	169.368	100.129	158.408	70.7733
40.2025	141.513	112.428	74.2439	119.821	119.61	56.1694	124.224	60.2287	91.3283	36.1579	164.643	79.8921	51.4472	168.435	203.552	112.984	69.9212	145.147	81.9685	155.146	306.177	173.465	174.305	148.599	110.896	172.513	96.4825
88.8605	101.732	67.7557	67.3218	95.7669	109.44	49.0414	146.536	105.057	71.198	39.4894	98.5236	103.561	88.3372	194.308	209.191	96.0829	95.6648	122.752	82.7204	137.079	284.219	201.258	171.707	138.966	123.19	184.091	120.413
138.587	106.524	37.3412	75.6134	118.305	78.9666	63.2716	130.002	125.153	61.2272	41.294	65.059	97.6015	104.549	204.422	181.629	93.846	112.873	150.566	75.9939	104.203	225.81	235.154	180.943	121.016	136.47	177.825	114.102
120.999	119.778	68.9964	116.035	144.383	63.2503	73.3877	81.0162	98.061	64.0408	37.8935	89.3503	70.5401	110.863	190.7	178.601	122.648	108.254	170.85	63.1002	90.8641	182.677	323.316	190.381	108.292	147.555	158.3	87.5564
65.0578	137.305	102.152	158.401	140.74	60.3082	59.1651	61.7807	74.2298	71.8339	31.4418	88.229	50.3202	135.353	198.008	202.331	156.964	103.454	151.756	53.1134	94.9177	172.864	415.844	266.611	106.792	145.319	153.987	72.5291
54.9114	151.516	80.7076	148.169	125.787	64.9395	55.5442	95.3936	83.8211	83.6653	26.4064	49.1417	53.7306	143.788	235.005	235.132	147.12	107.003	131.292	63.4802	92.8731	173.842	398.757	331.019	114.016	127.623	167.855	92.5232
84.8231	124.095	47.5072	113.714	108.26	78.4653	93.0583	138.818	99.1976	90.4676	31.5734	37.9945	65.7404	106.368	254.704	237.728	103.036	103.534	115.711	102.302	73.9617	173.484	289.528	283.372	121.045	92.508	170.356	133.493
91.3355	79.5548	56.166	113.157	73.8731	81.3556	107.804	149.314	88.3524	102.861	48.6487	53.7828	66.6176	72.1215	213.667	177.327	73.9639	82.1342	99.809	146.736	53.8964	174.702	227.757	245.567	109.728	55.2266	141.919	153.175
74.7846	80.3776	70.7987	118.662	48.0824	66.4328	69.282	127.151	62.1803	141.059	62.0485	51.8779	59.3175	88.4762	147.139	131.21	79.3554	56.4865	104.482	152.004	63.7113	194.795	252.036	291.087	88.8486	46.694	103.427	138.476
66.7989	102.905	52.5479	83.39	74.3672	67.5627	75.6037	93.0273	56.8865	167.041	55.989	44.3734	59.6908	117.146	124.632	190.452	104.847	49.7058	110.916	107.247	90.3759	243.789	258.997	279.344	93.4807	75.2513	82.7529	118.38
64.3457	100.106	47.4202	48.8012	131.967	94.8974	163.331	68.9577	89.5293	128.21	39.2656	56.6206	70.638	113.981	161.31	288.709	123.413	66.6107	94.1321	68.7872	87.7976	299.24	214.215	204.723	122.841	103.522	71.6475	112.705
60.2666	89.2621	93.0741	60.9978	162.547	113.221	210.343	76.8654	129.924	95.2746	29.0078	75.9058	82.5176	104.244	188.691	313.708	118.347	93.6812	90.2844	85.4043	58.9782	363.411	173.494	191.315	146.387	101.579	53.1308	101.871
61.0939	82.1587	133.531	89.3411	154.13	113.347	155.77	96.0248	129.153	158.805	26.104	96.1834	79.2645	115.142	159.397	272.86	95.5361	125.578	120.043	122.239	47.3122	444.405	156.841	189.662	159.059	85.7781	39.4061	79.4546
58.019	76.2305	111.049	96.7209	129.854	117.497	94.7977	83.7531	86.6006	233.48	25.3628	118.305	65.3845	117.682	125.957	215.24	91.9861	170.612	131.474	118.711	50.9685	469.022	159.358	164.566	166.015	87.8142	46.6893	73.1181
49.6339	93.568	61.3369	88.8954	111.022	128.312	87.1923	58.0638	46.3256	190.349	35.6333	123.382	65.3943	102.533	160.302	151.269	118.24	218.213	114.124	82.6619	48.1372	399.765	207.932	296.977	154.917	110.173	62.6829	90.3714
52.5986	129.655	49.4574	78.219	105.64	121.262	92.2929	61.3932	52.9392	84.9907	56.6815	103.492	79.879	95.1381	252.282	109.294	147.543	218.579	109.333	57.528	40.2656	407.417	278.63	532.636	126.536	122.555	68.2994	109.24
63.769	137.391	67.0239	77.0238	117.375	101.318	82.6516	75.3198	94.6218	48.0783	63.2211	80.8506	80.239	85.4186	329.003	121.782	151.796	160.057	124.247	48.3341	36.919	599.9	302.803	522.379	105.797	106.629	72.3343	116.343
62.9246	120.134	66.7599	92.1935	137.343	82.0325	79.0437	70.1646	110.555	74.642	56.6902	72.0362	59.9904	63.6044	338.104	155.157	129.532	97.6442	139.584	42.9326	49.3564	711.065	289.655	266.096	89.0135	91.2558	84.5617	122.592
57.9162	113.036	50.3404	100.614	148.165	67.1327	87.9521	70.2524	81.3076	89.1682	85.0398	78.756	46.8183	90.4609	281.799	167.191	104.41	82.8826	148.688	47.747	76.6968	502.366	288.251	174.536	65.046	104.286	99.572	140.078
60.0141	101.639	47.2664	86.1167	126.113	60.6197	90.1564	79.028	63.0677	80.7602	147.099	85.4361	47.604	193.914	213.989	163.812	107.378	94.0954	129.214	57.8921	85.2162	230.498	264.338	321.652	56.7236	124.793	105.822	155.14
60.9279	80.1056	61.1659	67.9936	81.1546	61.6348	78.9122	64.7681	85.8932	77.572	158.333	68.6609	53.2769	274.371	167.167	163.437	134.161	90.5632	82.7588	55.5305	61.5336	231.679	186.678	387.913	76.4832	116.383	103.296	155.281
62.2825	85.5117	75.9453	58.597	77.1036	59.7876	62.9276	45.0656	103.474	91.6282	94.038	41.1093	64.47	250.195	141.055	160.862	146.14	88.254	79.0648	48.5923	45.7721	382.785	134.7	285.179	90.1649	92.6055	92.4349	141.682
76.9319	113.627	92.264	56.9106	152.045	55.0277	54.2634	63.8915	86.2689	119.589	53.887	57.929	79.5899	176.537	134.879	144.326	128.107	115.65	137.419	54.8185	52.0731	391.459	150.7	197.176	85.0956	88.1086	77.6913	126.623
84.4742	117.926	112.319	73.7148	245.291	63.1454	58.0396	99.1363	59.2623	146.039	95.2598	115.337	84.3239	138.064	146.219	130.666	105.452	146.924	166.972	64.5632	56.4268	262.935	159.302	183.407	91.2913	102.091	67.086	120.965
65.8562	94.8754	111.457	100.293	271.53	78.2199	71.3444	112.723	45.8068	153.664	136.821	134.723	73.9508	138.445	143.338	164.627	102.67	135.25	126.262	67.3068	59.1252	194.186	118.968	172.713	131.075	115.578	72.0732	133.315
47.7056	93.1395	74.7203	92.207	226.612	79.5488	80.9051	103.055	50.0582	146.224	115.445	96.855	61.6041	160.914	116.538	247.283	124.436	107.267	87.3263	69.607	59.5014	238.359	83.7518	185.207	184.716	120.75	96.6741	144.546
58.8919	123.82	41.0727	54.7349	162.091	72.0296	76.7802	75.1843	83.7883	134.145	75.0159	70.4304	65.2663	193.87	122.056	292.96	150.088	157.182	102.468	71.8272	53.6616	305.504	82.7193	221.429	207.828	117.423	135.405	124.959
78.4635	139.56	46.6115	46.2253	106.594	75.3876	75.4076	63.142	122.685	121.154	62.3195	85.467	92.2224	196.104	182.665	241.638	154.571	284.277	140.535	71.6492	71.701	301.743	94.7272	197.8	176.588	100.247	178.506	102.444
72.8535	135.732	64.4192	72.2575	66.7228	91.9362	97.3518	109.828	115.053	105.292	72.3966	92.4521	116.104	152.414	237.793	160.911	125.457	344.488	175.332	82.1675	98.4246	225.143	117.44	118.398	135.012	89.8456	205.55	121.661
46.5652	197.085	61.513	93.2554	56.8897	106.569	118.958	168.955	79.4207	84.7267	105.024	74.3305	103.985	136.148	235.626	135.292	87.9484	241.7	208.49	105.464	75.7431	156.471	137.179	100.57	143.254	110.666	192.842	163.601
31.0928	343.7	55.4009	110.903	76.8949	103.975	104.304	153.219	82.5521	68.7478	138.474	64.4648	77.8168	202.086	210.367	143.175	62.9694	101.592	220.006	122.965	49.4315	147.713	131.492	142.522	165.564	153.901	139.71	193.449
43.6864	408.022	58.034	137.439	103.559	79.035	70.4783	98.3568	110.824	68.4133	118.142	62.3643	70.3968	276.002	199.685	137.352	55.8993	92.1364	189.368	119.061	83.9545	159.831	149.531	157.173	134.596	171.845	97.3016	231.719
65.8956	285.414	51.3118	146.207	115.748	53.4031	56.9713	78.9041	102.667	79.5282	60.3049	46.85	72.0999	270.591	197.11	134.943	65.3823	188.803	127.752	98.4312	98.6601	161.051	228.834	186.292	89.2025	158.232	93.7978	279.286
71.4732	156.164	40.1739	130.587	114.746	52.5581	61.1783	76.3009	79.6892	95.7767	56.774	48.3114	73.2602	206.277	178.074	147.828	80.5903	246.078	78.0493	72.0762	56.1863	182.551	284.829	315.956	100.265	157.275	103.725	266.026
60.0113	198.43	46.1576	119.447	111.463	69.9894	63.9963	61.6328	93.9384	133.07	115.718	92.9146	86.3117	162.842	159.897	144.784	78.946	204.51	87.0808	61.5906	63.4325	234.357	250.851	440.175	131.353	184.642	120.884	174.278
51.7781	287.243	53.99	126.056	109.739	79.0636	64.8061	60.0181	114.815	186.394	142.757	132.233	100.758	163.979	196.286	120.637	61.9437	131.043	155.19	78.9714	109.952	294.689	194.761	400.009	123.595	193.547	173.088	95.3035
61.4958	245.205	46.6109	140.535	99.0167	69.0355	69.501	63.3744	89.2347	212.658	108.051	123.564	92.2857	181.33	300.433	119.959	55.7945	78.1888	207.055	101.855	86.7561	335.177	166.814	269.982	103.079	167.358	211.064	89.2648
80.8392	145.445	47.7519	160.065	81.7322	54.1056	70.6089	49.0957	49.1306	199.213	74.8428	100.798	69.0036	184.445	413.838	145.746	73.6717	60.0117	181.552	103.431	56.7489	344.108	147.815	213.687	115.823	147.699	164.385	122.92
89.7801	132.948	65.4904	173.809	86.5714	46.8425	59.5866	51.379	62.1927	198.872	72.918	102.219	48.386	171.896	475.586	153.321	103.094	75.3517	128.559	91.7636	105.032	332.219	179.07	218.213	145.362	165.158	104.316	155.712
79.2328	159.918	71.7194	164.448	130.254	53.8532	43.5764	79.5986	111.632	238.898	79.5764	104.682	33.8566	155.994	458.44	133.756	129.423	106.486	124.708	85.7816	124.072	353.196	284.803	195.795	149.178	205.488	145.21	189.246
63.7688	128.093	59.4628	137.537	174.478	67.4765	45.0193	80.8324	127.144	276.914	102.356	93.4149	36.8287	128.68	341.216	125.957	160.902	114.21	153.742	85.0826	65.7739	409.293	350.539	202.807	118.863	237.788	233.304	220.116
70.3935	89.9978	54.8755	118.584	158.491	67.0998	71.0561	58.3653	92.7858	261.402	151.174	90.2897	63.5526	83.599	183.594	161.26	193.762	86.7386	161.161	79.6947	57.2087	447.607	312.012	284.323	105.52	232.414	254.85	225.307
96.2246	124.087	59.8835	114.538	95.3158	49.7267	86.7787	71.3253	67.1667	205.936	185.355	103.052	85.386	53.5906	112.976	229.355	205.771	59.1382	149.133	61.09	113.788	459.233	251.605	314.514	168.002	170.521	229.679	198.247
103.857	169.622	58.5784	108.675	60.4634	40.0328	69.6261	102.24	103.021	159.089	153.704	123.1	80.6602	56.7983	144.28	280.607	173.697	61.5024	151.775	42.5546	129.213	472.475	219.401	203.002	263.547	98.2331	200.357	158.709
72.8683	156.989	47.5677	91.6984	74.1559	47.3614	46.9395	97.4267	166.354	144.693	79.6245	148.301	70.3843	64.5642	171.269	262.579	137.216	78.1957	174.92	47.9364	105.303	483.927	213.583	92.7193	282.786	75.3591	158.273	129.048
43.1036	157.747	36.6115	69.1846	81.8523	53.7629	49.9887	75.553	180.53	145.152	32.2204	165.986	75.5507	76.3299	175.244	198.881	150.197	91.8229	203.775	73.7048	95.4879	449.245	262.259	117.818	228.825	99.8256	136.378	115.117
49.4434	233.635	29.8783	62.2857	68.6144	46.316	65.859	72.8826	128.628	145.902	48.4558	150.724	90.9825	114.396	206.531	159.211	196.013	105.779	206.894	85.8362	90.6411	369.292	310.364	194.64	204.096	115.57	146.248	112.654
66.9892	294.618	32.3771	80.9101	75.1262	38.1799	76.2926	86.4363	82.3748	161.525	95.9647	114.84	97.7176	142.269	220.251	170.079	198.876	125.865	169.049	73.5354	74.8202	267.138	242.868	211.581	223.932	101.872	117.665	114.974
67.8033	258.022	45.1446	109.748	102.951	44.6224	85.1883	109.216	87.1967	198.865	118.533	100.514	79.3312	127.685	160.224	198.315	153.346	136.713	128.677	60.6526	64.5513	200.322	130.754	219.653	214.413	92.5617	78.543	107.053
74.6169	182.814	59.2063	124.615	110.632	65.1266	90.1368	127.976	98.8062	243.451	100.512	117.087	48.8559	139.446	119.824	213.517	136.658	121.07	124.137	56.6222	84.0366	213.397	120.849	279.46	181.221	130.606	129.225	82.8736
98.1123	144.764	64.4755	122.985	91.8766	78.946	83.6485	125.699	78.342	265.548	68.8449	134.414	50.3431	218.835	157.438	207.358	169.925	94.7042	142.873	53.4014	156.167	258.387	162.523	301.535	192.5	198.739	193.717	61.2119
98.1131	130.431	60.4558	113.31	77.1957	64.0256	78.6802	109.262	58.7459	236.942	53.7192	130.148	90.8887	281.118	196.883	186.525	169.031	80.9412	157.59	53.0023	235.347	252.258	150.558	214.637	235.262	222.193	146.739	56.5546
67.7186	106.441	60.5171	100.369	79.4722	40.7466	97.8485	104.657	82.0566	155.869	59.0901	116.619	120.07	256.605	228.798	178.375	112.955	88.5451	157.527	60.7532	228.426	202.328	129.494	112.588	238.729	182.6	74.7502	57.3013
62.1389	86.8726	67.6646	86.9713	98.8118	42.8407	129.694	96.6554	119.686	78.8207	69.8447	128.645	107.544	205.829	301.011	197.902	97.1694	95.7837	130.52	71.7789	150.832	186.428	145.092	112.295	200.926	148.316	76.465	60.7667
97.8571	109.4	65.859	85.6002	122.388	68.5582	135.683	77.1216	119.986	55.316	74.8376	167.446	78.0415	199.268	319.322	246.952	168.776	82.9237	106.135	73.2974	89.8229	206.383	159.947	210.676	174.779	150.784	99.8868	83.3274
120.41	206.588	50.215	106.092	121.545	86.338	110.779	74.1196	85.7977	79.0344	70.4139	175.287	67.0484	234.737	212.586	343.606	225.534	63.0312	137.155	61.6507	70.9707	226.883	181.775	328.155	175.212	131.836	165.989	113.496
98.2459	321.402	44.6765	123.208	94.2831	81.9212	84.0161	90.7869	56.5846	116.616	59.7331	118.209	72.5951	252.729	184.806	462.189	176.955	54.3643	189.442	51.205	74.1613	236.905	236.64	379.485	162.008	74.0853	285.419	115.265
60.469	319.097	60.4302	109.872	75.5318	71.649	63.9922	92.3586	53.3037	145.891	52.4834	65.8163	74.2599	200.238	384.751	507.962	95.1646	56.7658	166.772	60.1495	83.6915	218.516	286.294	319.169	120.986	45.0249	280.231	91.5695
42.045	184.896	75.6707	76.3799	84.4874	67.4377	47.3887	80.7253	68.0033	153.36	53.1607	83.946	65.2761	125.113	557.917	427.314	59.9448	69.6325	88.1201	73.8642	80.9178	161.286	311.089	215.193	96.1238	67.7844	222.637	86.6827
47.6505	87.5807	70.6382	56.1402	102.055	71.3433	47.4889	99.677	83.5841	137.455	58.9633	123.77	60.9382	120.975	466.868	301.005	61.4167	94.0714	65.1775	66.9092	81.2744	125.323	311.489	211.91	104.901	93.5163	544.398	114.188
61.505	130.321	56.9117	57.0349	114.139	78.5831	60.9676	159.764	95.3803	115.485	65.0003	119.9	64.0455	162.178	288.949	226.727	70.304	117.245	103.971	52.0078	108.145	145.328	266.567	316.449	112.613	100.133	1132.95	129.528
68.8336	207.232	48.8339	61.7385	117.81	82.894	57.9378	212.781	112.971	105.339	74.3316	110.67	63.609	143.136	227.813	227.783	100.595	136.455	120.565	67.2464	109.354	168.73	203.652	379.989	104.758	105.157	1215.46	111.052
70.2083	205.66	52.7982	58.9343	105.376	86.6553	53.2727	189.966	130.554	116.569	78.0526	148.616	59.5718	83.7679	222.119	272.781	142.275	175.915	104.139	107.021	71.3113	176.591	177.665	325.651	117.077	107.869	702.067	98.2069
70.2006	161.882	64.2411	57.6904	92.8181	90.2241	85.8434	103.706	120.656	145.278	66.5834	191.368	61.0281	71.4709	190.257	289.785	159.426	215.18	104.766	128.653	74.8453	201.804	166.011	257.417	137.799	112.775	366.191	122.182
67.7185	157.956	78.0241	70.3883	121.369	84.7057	118.911	49.7084	92.2986	159.399	50.0351	184.377	57.9048	94.8093	170.487	243.048	151.739	186.483	132.288	113.894	116.131	201.686	173.734	267.695	120.308	136.326	515.118	155.955
57.8243	213.105	92.1728	86.1905	179.335	63.5415	104.955	78.4889	76.5041	134.041	48.8628	146.953	50.2455	100.822	194.192	189.812	140.157	97.6136	162.615	84.3847	119.288	139.524	278.778	313.981	84.3244	162.525	638.647	155.468
48.4525	324.07	97.7766	77.1031	197.151	44.524	83.789	111.07	72.4545	103.642	53.9154	115.796	73.428	103.735	302.084	196.8	133.243	69.8335	177.134	77.9291	128.499	117.001	431.451	315.777	83.4702	166.832	471.382	126.729
45.1384	455.11	89.4008	56.8736	144.242	42.5836	77.801	87.3165	56.4108	100.4	46.5443	92.4971	131.736	118.109	460.346	219.956	123.006	147.442	171.462	106.206	194.71	217.834	451.336	266.747	94.3745	153.929	275.786	92.0613
47.8925	499.552	83.2554	67.4818	88.3166	54.4432	50.5279	70.5068	35.2468	104.029	44.8218	85.2489	173.079	123.658	464.226	209.281	110.296	225.773	166.784	141.06	212.691	321.586	304.494	233.965	88.5061	147.927	177.231	68.65
51.6932	400.861	92.322	93.677	93.1492	71.8484	39.9036	92.0749	41.9088	99.178	67.7702	103.129	162.458	114.37	277.075	197.12	109.454	219.497	171.03	140.491	135.345	298.213	165.158	266.206	116.981	135.316	116.888	56.1306
50.5576	248.677	102.234	93.8693	126.562	88.5323	123.646	95.365	76.2659	103.606	89.0706	119.868	134.148	101.179	220.338	224.786	125.373	175.586	157.174	103.886	91.964	233.383	155.725	329.811	179.525	107.032	116.516	49.8845
46.1218	158.423	91.4837	85.7251	130.008	96.6207	228.3	76.3488	106.637	108.747	73.5177	107.767	110.01	102.895	399.985	266.943	143.196	146.358	133.182	60.7273	119.938	221.425	239.926	322.754	175.282	80.6238	165.898	47.2244
49.3079	144.586	66.8841	103.65	114.224	94.4152	217.757	80.1093	101.083	91.1201	42.5349	88.0985	83.9271	140.232	467.363	281.063	140.75	124.141	163.77	41.9152	117.206	209.629	304.168	225.505	100.545	70.7715	171.567	54.4671
58.0606	184.453	46.7013	114.081	114.338	80.4269	114.355	85.1321	66.2836	70.1744	51.746	94.6478	67.3294	169.688	293.07	256.042	126.103	104.183	244.365	50.7486	70.8335	147.516	279.996	133.505	94.7898	72.1074	138.413	74.5319
59.3546	250.826	51.6717	96.3328	115.768	65.3317	41.3953	68.8667	48.9239	73.9631	98.1966	115.026	77.4808	128.923	159.318	248.631	131.158	100.939	273.12	67.2475	47.0273	118.551	218.929	124.774	191.101	79.1309	111.241	106.959
50.6025	284.203	88.9449	83.1214	96.345	64.2541	37.3624	71.7777	79.0347	100.448	113.851	111.44	84.6805	66.0464	171.668	308.462	203.817	98.4807	221.876	75.7895	46.7945	169.965	202.756	150.509	252.229	88.3845	88.4595	153.731
52.4966	260.03	113.042	83.0744	73.0882	77.5697	66.0901	91.022	109.605	144.85	77.6883	84.9451	67.5169	81.7037	189.911	356.06	309.438	81.4879	165.282	87.136	51.5833	225.26	210.77	164.773	214.34	93.1633	103.735	182.201
75.5767	218.387	80.3128	63.7021	69.3292	78.4695	86.3953	79.1137	91.6446	183.441	53.6339	63.4114	57.5337	150.929	197.165	286.666	334.755	72.015	135.694	108.698	73.2226	204.36	184.254	203.656	160.486	105.697	167.325	149.208
102.539	175.288	36.0921	42.5264	80.1912	59.008	75.1279	70.8877	63.4036	171.58	75.8255	55.7741	90.0556	166.3	218.501	191.218	228.66	79.0683	114.92	133.474	84.2966	135.656	141.959	292.352	152.826	132.85	190.394	84.4167
107.211	107.361	47.3647	56.3976	92.7054	51.6211	58.3342	102.825	66.6753	124.229	88.4263	53.7325	130.159	113.745	180.602	239.59	150.246	91.2319	117.174	147.646	58.4947	97.7608	118.921	348.642	150.27	151.672	150.326	79.1202
86.0322	59.0816	73.2846	80.5922	91.6251	72.0389	79.8305	107.256	83.7515	126.089	64.0534	56.5091	124.43	66.7319	139.544	362.151	195.369	104.189	138.877	141.904	45.6623	128.956	114.199	311.127	124.97	150.866	124.529	128.909
58.2419	79.1473	60.7498	79.6477	69.1762	90.845	113.06	62.7424	94.284	192.188	56.0417	64.8531	88.0635	63.3964	210.683	358.167	236.037	110.439	130.205	110.532	93.1494	179.48	148.211	235.001	109.036	157.65	116.517	139.876
45.0575	126.21	47.3881	68.777	46.3142	86.4855	109.333	64.7849	116.06	229.577	76.4176	67.2665	77.2532	81.63	298.833	229.865	182.658	95.842	96.0854	83.7325	141.117	180.287	224.125	202.496	130.568	170.003	81.7539	116.976
50.0587	150.202	64.1782	63.8845	48.5296	73.9543	88.3561	124.884	141.017	185.172	71.3823	60.7445	88.7111	86.0324	280.629	144.278	112.267	91.7349	89.4749	97.5	116.51	146.328	246.486	205.039	158.846	140.417	64.8161	135.904
56.4421	154.132	66.7324	54.2742	64.9056	70.861	82.8442	137.598	141.265	122.823	39.233	57.308	79.3348	79.0314	223.981	164.592	89.0571	123.524	103.091	126.559	62.0573	128.571	167.234	185.321	147.614	90.119	103.866	175.401
54.8593	141.75	52.0954	48.7287	82.2775	78.8297	75.4345	88.8317	115.785	112.432	23.9877	69.7399	89.6852	73.6731	209.382	208.43	72.3125	151.25	98.3628	122.403	49.6848	132.934	103.121	145.273	113.804	85.8207	135.799	161.654
57.2679	119.059	64.9246	68.7632	114.277	90.7042	55.7416	53.3901	87.4474	146.74	28.5449	90.3067	206.406	64.5581	185.58	203.093	67.2845	128.139	92.2569	89.7637	62.761	138.228	160.836	114.004	124.196	121.715	124.299	119.203
72.0201	104.984	94.242	98.8257	156.664	95.8929	47.9082	44.0347	69.108	185.638	41.1776	98.7933	362.408	58.0689	159.682	175.143	87.405	84.0774	104.756	68.9941	52.9137	151.367	263.527	118.429	187.713	144.748	95.9604	116.885
78.8749	90.5906	92.0312	105.975	165.622	86.2097	57.2738	39.9291	61.701	219.367	71.1628	87.9458	358.289	83.381	178.998	177.293	95.7279	67.3352	124.922	60.1452	34.9977	152.089	300.414	162.474	218.971	158.156	70.5066	127.504
68.3634	71.1383	64.2115	94.1921	128.61	82.4695	68.6132	51.0959	57.9477	254.522	97.319	76.0952	190.658	127.466	203.588	194.489	80.2381	76.9663	145.702	52.4707	38.6594	118.292	278.353	234.303	170.44	176.858	57.5656	102.054
58.2571	97.2673	48.1032	79.8728	89.0651	96.0807	80.1403	56.391	65.5754	262.737	88.7799	77.1553	64.6374	133.557	169.229	169.958	79.2774	88.1606	144.544	54.9689	46.1641	74.4572	238.814	281.011	104.043	164.054	78.9826	67.9663
60.1644	176.023	53.8974	69.8946	81.6169	110.883	102.495	40.2309	123.934	217.491	68.9949	75.9254	84.0667	116.13	113.18	142.928	106.556	93.8162	117.075	72.0964	42.6425	64.8765	182.592	269.082	100.773	129.195	128.439	68.7114
61.2173	217.975	65.9633	71.279	88.4166	103.306	130.372	62.3518	218.913	157.387	67.9542	58.5815	136.35	123.08	102.094	186.284	187.613	95.2305	110.839	83.6734	38.3173	74.0105	144.649	208.673	142.581	145.262	167.463	85.8326
69.1254	189.025	69.3639	112.546	81.371	87.9714	151.889	149.414	257.127	153.37	65.0526	40.8569	138.102	143.263	139.818	250.087	288.548	107.412	150.492	82.8463	46.4234	88.7414	187.55	161.574	171.061	205.872	175.128	93.8544
94.9178	153.786	59.9686	183.646	64.3384	81.9245	145.037	203.843	189.198	197.139	49.7251	42.9429	121.663	135.151	184.136	233.84	289.876	130.031	169.899	76.688	72.007	115.753	272.986	164.988	189.974	209.525	142.731	92.0317
112.528	152.269	58.5085	219.822	53.2834	80.9186	110.664	160.628	104.206	210.97	48.0329	57.2404	103.064	120.835	204.734	179.372	167.157	135.997	148.271	69.5068	100.27	132.489	282.137	194.017	220.268	140.747	95.1036	91.3978
90.2327	141.542	72.1134	173.169	47.357	71.8785	70.8231	86.2501	75.6896	158.312	52.8897	61.4299	67.5558	111.598	199.866	157.49	109.777	107.283	141.102	52.2812	92.2835	106.797	179.306	188.658	214.161	72.7835	68.238	86.4409
57.2583	106.887	69.544	88.8272	38.285	59.4064	49.1142	57.1643	74.4522	85.1148	39.3661	46.1504	46.5463	90.7585	169.769	142.217	178.871	72.7968	144.535	30.7643	48.7646	74.8723	74.4988	130.782	141.209	51.914	71.1076	79.2747
50.5342	72.7654	45.6058	46.543	30.0503	53.6164	47.6319	60.8785	62.0761	45.7501	21.4512	26.2024	60.0476	73.8262	122.757	113.353	206.919	64.7404	115.196	22.7441	26.0698	78.5068	52.4348	77.3758	69.6167	53.7287	78.3948	78.408
63.5722	58.8491	29.1068	65.562	32.0751	51.2538	62.014	60.1887	54.4547	49.943	23.8865	25.8969	72.5316	89.2309	87.8473	119.637	NaN	71.0883	93.5822	35.4637	46.7719	96.6114	82.4431	80.5904	67.9502	54.6869	71.2695	79.9257

## Sheet: Fig. 2 LZ full
DMT														PCB
-0.0314536	0.39606	1.40276	0.118119	1.70239	0.750883	2.51309	2.62316	-0.0311357	2.40991	0.27439	0.697735	1.33134	-0.391092	0.182621	0.449544	-0.197284	0.388497	-0.00680419	-0.052863	-0.0352063	0.01495	-0.152746	0.790325	0.398959	-0.0570847	0.143054	0.401464
-1.17908	0.281915	1.48223	-0.0983876	0.843475	0.206011	1.61619	1.04696	-0.62249	2.41039	0.0817538	0.801554	0.939086	-0.466408	0.231973	0.771342	-0.970858	0.668493	0.752816	-0.43833	0.349801	-1.34587	-1.03996	1.39235	2.64265	-0.209052	0.709078	1.15384
-2.29245	0.0121799	1.93428	-0.0162787	0.011487	-0.0891226	0.659863	-0.510119	-1.2146	2.62009	-0.172126	1.16426	0.816027	-0.511542	0.297782	1.03602	-1.26682	1.00397	1.34682	-0.399813	0.235146	-2.53429	-1.18164	2.04568	4.52851	-0.44932	1.39117	1.362
-2.74516	-0.333709	2.57575	0.378591	-0.39752	0.10719	0.140125	-1.21428	-1.41142	2.95917	-0.334795	1.41631	1.12946	-0.520367	0.309703	1.14296	-0.943794	1.28012	1.42997	0.128317	-0.455835	-2.98249	-0.384894	2.2717	4.93327	-0.624632	1.87809	0.870534
-2.569	-0.53964	2.93751	0.764777	-0.500064	0.48077	0.0979008	-1.1539	-1.22646	3.14153	-0.287019	1.01539	1.64423	-0.548086	0.18836	1.21333	-0.682284	1.50781	1.20211	0.688593	-1.20411	-3.02232	0.487251	1.89486	4.28172	-0.633023	2.05846	0.395478
-1.99023	-0.556623	2.72281	0.950691	-0.461693	0.619235	0.414015	-0.676709	-0.772026	2.92512	0.0192111	-0.127494	2.16237	-0.59658	-0.0953836	1.3009	-0.890877	1.71067	0.876854	0.994798	-1.63145	-2.97359	0.8651	1.08881	3.25881	-0.547921	1.88757	0.446731
-1.30872	-0.473475	2.01481	0.959188	-0.353617	0.259883	0.905441	-0.127947	-0.246373	2.23477	0.502209	-1.50555	2.61607	-0.586255	-0.464473	1.31478	-1.39099	1.89435	0.539282	1.0741	-1.70865	-2.91596	0.782214	0.329707	2.38325	-0.557842	1.41162	1.00591
-0.857107	-0.44315	1.22027	0.890949	-0.188733	-0.560299	1.36866	0.259419	0.145406	1.18805	0.942385	-2.37814	2.98273	-0.415581	-0.751066	1.09965	-1.6789	2.05672	0.198942	1.07501	-1.63372	-2.82952	0.548203	0.130182	1.94716	-0.768321	0.829559	1.7108
-0.86485	-0.560058	0.797774	0.793805	0.0187667	-1.48418	1.64952	0.439846	0.335338	0.0423738	1.07991	-2.31681	3.21136	-0.0638632	-0.811382	0.569796	-1.37832	2.18302	-0.152194	1.06155	-1.61858	-2.72254	0.363669	0.687497	1.98162	-1.06157	0.441819	2.1844
-1.30462	-0.777232	0.942192	0.643614	0.215951	-2.0348	1.6832	0.510917	0.415587	-0.918511	0.776924	-1.51739	3.23265	0.338249	-0.66264	-0.182963	-0.568286	2.2288	-0.502666	0.964859	-1.72488	-2.64168	0.179871	1.72373	2.30127	-1.16252	0.479779	2.28278
-1.85691	-0.948288	1.46601	0.416338	0.319731	-1.94105	1.47464	0.566222	0.519277	-1.50099	0.126359	-0.639705	3.0398	0.546155	-0.511631	-0.885945	0.235042	2.12587	-0.773325	0.698971	-1.84104	-2.60784	-0.15864	2.65243	2.64794	-0.866753	0.941534	2.12731
-2.06071	-0.949403	1.96462	0.154262	0.268422	-1.3401	1.0609	0.578641	0.672834	-1.65623	-0.587465	-0.30229	2.75665	0.35318	-0.622628	-1.21957	0.426945	1.82961	-0.817789	0.308678	-1.79818	-2.57562	-0.677522	2.9513	2.84236	-0.234628	1.58222	1.94045
-1.59227	-0.786322	2.10725	-0.0487469	0.0742103	-0.679467	0.509027	0.420691	0.754894	-1.45158	-1.05751	-0.630866	2.60252	-0.237218	-1.11671	-1.01975	-0.267652	1.3754	-0.59649	-0.00127784	-1.51997	-2.47588	-1.18091	2.47782	2.84919	0.418795	2.08617	1.84207
-0.506392	-0.588139	1.80859	-0.128743	-0.171185	-0.388745	-0.0558847	-0.000183202	0.603094	-0.997212	-1.1297	-1.20829	2.74589	-0.956032	-1.86277	-0.400776	-1.60934	0.882315	-0.0523749	0.00755139	-1.08121	-2.30391	-1.38326	1.52862	2.74336	0.738137	2.28498	1.77033
0.734882	-0.450925	1.18515	-0.119184	-0.34578	-0.587316	-0.457312	-0.617969	0.180533	-0.394282	-0.865539	-1.44434	3.15074	-1.39857	-2.54693	0.308292	-3.00421	0.480121	0.696866	0.428295	-0.635228	-2.1552	-1.13421	0.632552	2.64005	0.582249	2.23964	1.57015
1.50606	-0.469949	0.410748	-0.137212	-0.362904	-1.05289	-0.55194	-1.21217	-0.343165	0.258425	-0.470693	-1.05421	3.55233	-1.27008	-2.86491	0.768711	-3.86626	0.213111	1.43396	1.1244	-0.289768	-2.15062	-0.536479	0.226661	2.64764	0.12698	2.12848	1.15638
1.41072	-0.636065	-0.360031	-0.293677	-0.205652	-1.43886	-0.341336	-1.54474	-0.676632	0.825998	-0.165175	-0.271272	3.60755	-0.579673	-2.69616	0.811293	-3.9257	0.00990193	1.78909	1.80803	-0.0525333	-2.30104	0.130383	0.40757	2.84564	-0.25771	2.05827	0.61248
0.567049	-0.827399	-0.965586	-0.595217	0.0845579	-1.52521	0.00219454	-1.52049	-0.603364	1.13452	-0.0801945	0.348395	3.12068	0.358025	-2.15117	0.4615	-3.30887	-0.242174	1.57215	2.21982	0.111433	-2.43397	0.597822	0.889491	3.25446	-0.265455	1.97448	0.149406
-0.436999	-0.900211	-1.22237	-0.914128	0.439528	-1.30483	0.247032	-1.24562	-0.142807	1.04362	-0.206895	0.352572	2.17669	1.11738	-1.48684	-0.156959	-2.39628	-0.574342	0.933872	2.27397	0.193086	-2.2721	0.751009	1.18864	3.80177	0.135768	1.73998	-0.0351512
-0.921567	-0.78845	-1.01883	-1.05079	0.786931	-0.893436	0.270323	-0.939346	0.435945	0.556482	-0.381132	-0.279147	1.08691	1.41621	-0.966495	-0.905358	-1.58851	-0.91956	0.221489	2.07244	0.134261	-1.63401	0.646978	0.92959	4.32405	0.683132	1.28868	0.111194
-0.575545	-0.54574	-0.454968	-0.849873	1.05538	-0.410311	0.130891	-0.775286	0.794502	-0.129199	-0.316218	-1.13175	0.193996	1.25777	-0.748151	-1.62613	-1.12568	-1.19433	-0.282008	1.79783	-0.0834993	-0.589558	0.439674	0.0897627	4.63581	0.99809	0.703313	0.467875
0.337843	-0.273902	0.145428	-0.294921	1.17715	0.0466588	-0.0274641	-0.778458	0.867026	-0.699065	0.269143	-1.64844	-0.32186	0.878884	-0.838453	-2.11837	-1.0303	-1.24057	-0.525721	1.5821	-0.368197	0.612685	0.291831	-0.981958	4.62735	0.839489	0.152545	0.824807
1.18723	-0.133662	0.42786	0.476678	1.10328	0.352527	-0.135263	-0.851495	0.735864	-0.899997	1.43334	-1.49513	-0.514058	0.561366	-1.10982	-2.19976	-1.16187	-1.04956	-0.641057	1.44518	-0.571927	1.55072	0.313112	-1.79513	4.3158	0.258492	-0.243357	1.00474
1.43232	-0.22087	0.266514	1.24039	0.828444	0.347888	-0.226798	-0.893907	0.538836	-0.698084	2.84211	-0.751929	-0.593368	0.447203	-1.36705	-1.85035	-1.32814	-0.729846	-0.742962	1.32499	-0.63612	1.8951	0.519843	-2.03769	3.8155	-0.444928	-0.493548	0.944245
0.986868	-0.503358	-0.145714	1.78462	0.40778	-0.0672813	-0.451978	-0.90107	0.493168	-0.29556	3.84392	0.165792	-0.769457	0.478572	-1.44403	-1.29777	-1.39428	-0.431137	-0.783715	1.148	-0.669735	1.58019	0.820528	-1.74877	3.26736	-0.924908	-0.700572	0.705724
0.228681	-0.85264	-0.466824	1.9877	-0.0539169	-0.809511	-0.881735	-0.950429	0.634715	0.0138169	3.84177	0.771494	-1.10868	0.487249	-1.29025	-0.909673	-1.34353	-0.289574	-0.600342	0.876505	-0.85052	0.82328	1.05551	-1.21736	2.78862	-1.0059	-0.948957	0.438732
-0.312582	-1.11035	-0.481584	1.84547	-0.445473	-1.58897	-1.39933	-1.08747	0.760145	0.0424045	2.7354	0.777235	-1.48641	0.351658	-0.993454	-0.928134	-1.26327	-0.30782	-0.10399	0.509087	-1.22529	-0.0683898	1.09287	-0.705203	2.45876	-0.767827	-1.21534	0.310068
-0.322494	-1.15216	-0.24118	1.45639	-0.703127	-2.0438	-1.77118	-1.22519	0.607158	-0.197365	1.06821	0.222176	-1.66193	0.094268	-0.715832	-1.25685	-1.26566	-0.395864	0.577071	0.0572143	-1.61081	-0.799028	0.918105	-0.240246	2.30918	-0.459563	-1.36785	0.412009
0.144408	-0.932712	0.0312871	0.981557	-0.832904	-1.95034	-1.80585	-1.17224	0.0714537	-0.57192	-0.298202	-0.58069	-1.44117	-0.155173	-0.585172	-1.51075	-1.39528	-0.378505	1.14497	-0.467576	-1.71477	-1.17381	0.636315	0.343563	2.29503	-0.321219	-1.24866	0.682115
0.787974	-0.5079	0.15356	0.591045	-0.872796	-1.35707	-1.47607	-0.79138	-0.69486	-0.989261	-0.767977	-1.2205	-0.834907	-0.287589	-0.621671	-1.32553	-1.59213	-0.0921945	1.33843	-1.04044	-1.38098	-1.17267	0.376161	1.17434	2.27854	-0.444103	-0.77906	0.902178
1.30929	-0.0277806	0.123273	0.407734	-0.817448	-0.547014	-0.923836	-0.155802	-1.36571	-1.47533	-0.398181	-1.38329	-0.102436	-0.307878	-0.749572	-0.679706	-1.74146	0.476041	1.12427	-1.61186	-0.735153	-0.956411	0.179717	2.14652	2.07418	-0.749679	-0.0240433	0.818571
1.57159	0.313546	0.0896714	0.467409	-0.57774	0.136352	-0.362841	0.453846	-1.64311	-2.08215	0.216239	-0.974722	0.374105	-0.303204	-0.867822	0.0596514	-1.77132	1.13626	0.713592	-2.13902	-0.0998704	-0.778687	-0.0200496	2.94407	1.56077	-1.0757	0.811928	0.328474
1.58579	0.36905	0.210482	0.713642	-0.0370488	0.471035	0.0398275	0.742241	-1.44064	-2.72723	0.449243	-0.131301	0.324872	-0.32373	-0.909051	0.426984	-1.71628	1.58855	0.392446	-2.53826	0.24012	-0.820651	-0.314402	3.25337	0.791977	-1.2911	1.45376	-0.407574
1.396	0.132149	0.514637	1.02843	0.816314	0.43172	0.225486	0.63646	-0.932924	-3.15305	0.117555	0.859631	-0.216908	-0.30743	-0.844926	0.241863	-1.69096	1.6131	0.309057	-2.72287	0.218639	-1.03917	-0.707367	2.97076	0.00898419	-1.35929	1.66924	-1.03645
1.00407	-0.232783	0.862467	1.2798	1.78799	0.14143	0.228584	0.359747	-0.449161	-3.0889	-0.447048	1.67615	-0.90944	-0.139537	-0.662255	-0.247046	-1.79026	1.22403	0.387527	-2.62549	-0.0153414	-1.15526	-1.08044	2.24095	-0.483498	-1.31936	1.39028	-1.23598
0.4017	-0.467648	1.02126	1.36403	2.51722	-0.229088	0.119772	0.259687	-0.279884	-2.49422	-0.740561	2.06679	-1.29896	0.20373	-0.362389	-0.578716	-1.99492	0.666697	0.422853	-2.20854	-0.241805	-0.833516	-1.26294	1.33358	-0.510259	-1.21665	0.777176	-0.929049
-0.341377	-0.380132	0.807047	1.23187	2.66428	-0.535728	-0.0408311	0.52225	-0.5088	-1.66118	-0.525569	1.92702	-1.09374	0.575554	0.00379194	-0.461727	-2.16005	0.25413	0.261685	-1.50157	-0.310806	0.0540251	-1.14348	0.491532	-0.148368	-1.04747	0.15925	-0.326097
-1.04013	0.0160859	0.208492	0.89842	2.12652	-0.688814	-0.213156	1.01386	-0.966894	-1.05591	-0.00777893	1.36093	-0.340301	0.741591	0.312644	0.00337664	-2.1048	0.163401	-0.0808718	-0.645783	-0.184481	1.28731	-0.732875	-0.140524	0.325191	-0.768741	-0.14792	0.229978
-1.46486	0.494774	-0.581761	0.438481	1.12435	-0.661958	-0.360618	1.3931	-1.34236	-0.992123	0.356991	0.656203	0.602693	0.56887	0.410814	0.426813	-1.74757	0.343097	-0.443206	0.114311	0.100222	2.41299	-0.148072	-0.511962	0.635268	-0.367696	-0.0431521	0.488322
-1.47623	0.772232	-1.25084	-0.0318532	0.0843064	-0.500464	-0.438395	1.40335	-1.38603	-1.37986	0.230445	0.0537471	1.26784	0.152761	0.218553	0.442065	-1.194	0.592427	-0.635621	0.532081	0.471214	3.03405	0.442538	-0.65261	0.706311	0.0728524	0.293101	0.416508
-1.12048	0.720277	-1.51822	-0.386556	-0.606504	-0.311908	-0.406672	1.09843	-1.07782	-1.75244	-0.368425	-0.147571	1.33485	-0.240895	-0.183832	-0.036446	-0.707638	0.739513	-0.559315	0.510771	0.827577	3.04051	0.864988	-0.675471	0.694955	0.389704	0.535259	0.159956
-0.609975	0.470262	-1.27005	-0.532204	-0.807844	-0.219247	-0.260846	0.805082	-0.634013	-1.57365	-1.1133	0.164311	0.79511	-0.377585	-0.573595	-0.79108	-0.561799	0.774816	-0.2599	0.19021	1.04373	2.60782	0.977548	-0.753442	0.831062	0.450487	0.465574	-0.0954011
-0.202584	0.316864	-0.604931	-0.453227	-0.660085	-0.297151	-0.0487217	0.846036	-0.34971	-0.613587	-1.63196	0.820221	-0.0633068	-0.226955	-0.723516	-1.48645	-0.851217	0.836283	0.0953977	-0.12422	1.00962	2.00367	0.725876	-1.03149	1.20653	0.282674	0.152587	-0.230799
-0.0683573	0.489161	0.220351	-0.235157	-0.438423	-0.541018	0.150537	1.25189	-0.398996	0.873988	-1.75953	1.50071	-0.841766	0.0420485	-0.573777	-1.89003	-1.38666	1.06229	0.297011	-0.161359	0.692079	1.39775	0.201761	-1.51378	1.69473	0.0992787	-0.0916395	-0.208339
-0.231577	0.963904	0.904504	-0.0323622	-0.349148	-0.890872	0.278709	1.70696	-0.739755	2.29088	-1.60683	1.92127	-1.28006	0.230965	-0.300761	-1.97072	-1.76734	1.43716	0.198027	0.129537	0.164188	0.825025	-0.357443	-2.0228	2.0613	0.163759	0.0438184	-0.0300438
-0.60799	1.4643	1.22243	0.0247329	-0.419409	-1.27601	0.340317	1.78519	-1.17111	3.03649	-1.42619	1.96138	-1.40673	0.283642	-0.204994	-1.84562	-1.61766	1.7666	-0.199872	0.545648	-0.424059	0.285451	-0.671484	-2.28557	2.15502	0.570861	0.603924	0.280109
-1.08154	1.64861	1.11325	-0.0729268	-0.545708	-1.62944	0.391385	1.29215	-1.46823	2.81484	-1.39806	1.68338	-1.47625	0.301518	-0.482952	-1.66009	-0.845045	1.81696	-0.732524	0.771529	-0.90381	-0.1515	-0.576293	-2.09495	2.00758	1.11411	1.29482	0.649902
-1.54854	1.35484	0.704109	-0.198574	-0.635215	-1.86757	0.47636	0.438522	-1.48536	1.73474	-1.49535	1.25863	-1.72643	0.400316	-1.05983	-1.5035	0.270466	1.51082	-1.15681	0.586204	-1.12948	-0.342794	-0.126038	-1.43066	1.77115	1.37224	1.67944	0.94379
-1.90909	0.725416	0.246755	-0.190951	-0.703454	-1.88577	0.566528	-0.29219	-1.1829	0.200185	-1.50983	0.864275	-2.13989	0.561422	-1.62869	-1.3977	1.23867	1.01337	-1.29179	-0.00618099	-1.0011	-0.164474	0.445262	-0.466114	1.57483	0.988103	1.50882	1.01789
-2.04966	0.117122	-0.0166056	0.00525991	-0.83983	-1.61172	0.56088	-0.475148	-0.611605	-1.29422	-1.21004	0.607148	-2.41064	0.630902	-1.87232	-1.32639	1.66489	0.628866	-1.12332	-0.790845	-0.49872	0.38243	0.877874	0.518398	1.43855	-0.0481121	0.93451	0.825689
-1.87099	-0.143669	0.0181203	0.28948	-1.07888	-1.08805	0.359542	-0.0227864	0.101368	-2.3505	-0.516577	0.499934	-2.15993	0.46705	-1.68561	-1.26146	1.47464	0.582237	-0.792062	-1.46468	0.264949	1.13532	1.04223	1.24511	1.30518	-1.33036	0.420829	0.480991
-1.36213	0.0214135	0.285845	0.499801	-1.30904	-0.501094	-0.045459	0.779213	0.765524	-2.78852	0.426204	0.488866	-1.2359	0.0909013	-1.22126	-1.17634	0.904758	0.851932	-0.472707	-1.77659	1.02881	1.82966	0.988107	1.52406	1.1316	-2.26068	0.404183	0.2012
-0.660351	0.420014	0.640654	0.5649	-1.32371	-0.104457	-0.537188	1.47414	1.17309	-2.68581	1.33055	0.513715	0.145097	-0.303336	-0.745708	-1.06202	0.302927	1.17436	-0.244797	-1.61796	1.47197	2.22073	0.867776	1.31012	0.937605	-2.42628	0.953657	0.15521
-0.0298113	0.771817	0.983735	0.563828	-0.98898	-0.0776968	-0.929811	1.71225	1.18752	-2.31391	1.93839	0.56358	1.5276	-0.484519	-0.452589	-0.94736	-0.0862296	1.20953	-0.064773	-1.04563	1.39494	2.198	0.807659	0.729785	0.775399	-1.8651	1.69986	0.333452
0.252211	0.933391	1.31941	0.632328	-0.38622	-0.419438	-1.07679	1.4254	0.825956	-1.97161	2.1594	0.687612	2.50475	-0.345324	-0.387036	-0.893944	-0.201425	0.751425	0.14477	-0.248886	0.874381	1.82635	0.82903	0.0503718	0.669269	-1.02664	2.09735	0.551943
0.0406219	0.975343	1.69957	0.806837	0.204374	-0.945496	-0.958248	0.819255	0.263053	-1.79458	2.07588	0.945795	2.93172	0.0403428	-0.501991	-0.940798	-0.105993	-0.147933	0.385682	0.522285	0.251442	1.2928	0.86618	-0.429642	0.596114	-0.455323	1.82605	0.594782
-0.591463	1.05561	2.11851	0.958583	0.481463	-1.38539	-0.692763	0.223922	-0.268228	-1.67996	1.82813	1.33118	2.91461	0.48857	-0.744689	-1.02887	0.109997	-1.2068	0.570241	1.04669	-0.0773259	0.797942	0.848091	-0.531317	0.521665	-0.425782	1.02636	0.381626
-1.36715	1.2095	2.4571	0.881129	0.32616	-1.517	-0.475334	-0.0910406	-0.617873	-1.40356	1.49035	1.72574	2.62578	0.82701	-1.07517	-0.986027	0.378327	-2.06698	0.617459	1.20926	0.061279	0.461072	0.763182	-0.294617	0.444108	-0.790776	0.190587	0.0228754
-1.95296	1.347	2.52575	0.451553	-0.124422	-1.27415	-0.465155	-0.0377588	-0.798104	-0.846177	1.04138	1.93462	2.13472	0.970312	-1.42275	-0.628113	0.644952	-2.4758	0.556292	1.03721	0.472173	0.284385	0.651155	0.0483704	0.391839	-1.13975	-0.201101	-0.281132
-2.24352	1.3445	2.17514	-0.270879	-0.578729	-0.781385	-0.653099	0.280864	-0.942042	-0.135349	0.438657	1.78837	1.40212	0.915475	-1.66626	0.070655	0.852991	-2.39093	0.520275	0.681337	0.707769	0.17598	0.538796	0.212266	0.375349	-1.1336	-0.0211393	-0.409845
-2.21781	1.18735	1.3974	-1.07592	-0.775188	-0.295141	-0.935253	0.661125	-1.17808	0.426809	-0.282453	1.25278	0.414847	0.695718	-1.69346	0.875029	0.9484	-1.95718	0.624923	0.346867	0.389766	0.00984029	0.392412	0.0126126	0.347321	-0.754461	0.436672	-0.416966
-1.99975	1.009	0.351946	-1.72184	-0.613971	-0.0679152	-1.15249	0.927899	-1.51772	0.588755	-0.96655	0.476504	-0.693187	0.350977	-1.4936	1.37096	0.897785	-1.38905	0.835475	0.19424	-0.479677	-0.292995	0.145218	-0.561864	0.223493	-0.285525	0.688091	-0.469373
-1.78716	0.968501	-0.69862	-2.05219	-0.172383	-0.199815	-1.18768	1.0257	-1.83668	0.331645	-1.38074	-0.256744	-1.66537	-0.0645976	-1.18243	1.21627	0.694883	-0.847659	0.947527	0.250509	-1.45331	-0.681385	-0.21653	-1.3785	-0.0422768	-0.0558302	0.395544	-0.683388
-1.69586	1.08642	-1.5045	-2.04699	0.360948	-0.568277	-1.05279	1.01585	-1.95849	-0.138653	-1.31919	-0.651242	-2.27178	-0.466627	-0.917154	0.400699	0.354514	-0.388137	0.713045	0.388507	-1.89756	-0.936363	-0.590508	-2.23259	-0.396178	-0.170433	-0.431835	-1.00385
-1.69745	1.19772	-1.93428	-1.80088	0.767562	-0.896497	-0.869226	0.985596	-1.782	-0.558681	-0.740511	-0.534287	-2.43974	-0.754996	-0.770922	-0.675364	-0.089093	0.0103536	0.0326694	0.410175	-1.41259	-0.739204	-0.792067	-2.89566	-0.702776	-0.446401	-1.48129	-1.23959
-1.67327	1.0688	-2.01891	-1.45614	0.871455	-0.936598	-0.760333	0.942779	-1.36618	-0.770791	0.124538	0.0682597	-2.24718	-0.861465	-0.682696	-1.3853	-0.575083	0.3806	-0.917819	0.198245	-0.117299	0.144887	-0.676907	-3.13131	-0.841026	-0.592393	-2.34244	-1.2298
-1.52085	0.583355	-1.91371	-1.1287	0.610434	-0.654829	-0.752937	0.787306	-0.90637	-0.751969	0.942072	0.954318	-1.80313	-0.788989	-0.529729	-1.23284	-1.01864	0.730356	-1.72767	-0.173017	1.40673	1.61829	-0.2593	-2.72416	-0.799237	-0.465143	-2.71173	-0.9898
-1.22981	-0.148303	-1.79434	-0.86142	0.0886404	-0.281657	-0.772839	0.392578	-0.605317	-0.525063	1.49522	1.84561	-1.14872	-0.598703	-0.257946	-0.169704	-1.34049	1.05453	-1.96188	-0.46955	2.46566	3.20484	0.277506	-1.56014	-0.682078	-0.185401	-2.48665	-0.695938
-0.883326	-0.833378	-1.73979	-0.623801	-0.448127	-0.166621	-0.728649	-0.26283	-0.526322	-0.079755	1.47285	2.50168	-0.277124	-0.348713	0.0428102	1.32797	-1.5094	1.36661	-1.43089	-0.465599	2.64504	4.50523	0.698277	0.262872	-0.616354	-0.0325169	-1.75269	-0.518349
-0.604587	-1.15767	-1.67905	-0.352214	-0.744294	-0.521524	-0.595597	-1.0201	-0.54819	0.599059	0.911764	2.78855	0.762312	-0.0425219	0.180071	2.4549	-1.55868	1.69498	-0.344266	-0.121965	1.98892	4.95965	0.869435	2.37228	-0.634287	-0.226668	-0.728351	-0.458622
-0.497436	-0.958195	-1.45502	-0.00214343	-0.703187	-1.24067	-0.418185	-1.58855	-0.471536	1.42581	0.276206	2.68536	1.79804	0.354578	-0.0167535	2.52333	-1.5515	2.04054	0.776077	0.369288	0.895344	4.35646	0.822587	4.18558	-0.640708	-0.780645	0.289385	-0.348912
-0.608264	-0.309317	-0.976167	0.417148	-0.454297	-1.95029	-0.236509	-1.69228	-0.195239	2.15459	0.129879	2.25395	2.58625	0.836398	-0.578626	1.59629	-1.51523	2.35962	1.39121	0.710442	-0.148363	3.02188	0.68024	5.11957	-0.505085	-1.5138	0.990261	-0.0170004
-0.902472	0.515393	-0.339569	0.837967	-0.243896	-2.26479	-0.0158152	-1.22202	0.191594	2.45601	0.711594	1.60619	2.93705	1.29019	-1.36054	0.0872228	-1.40184	2.49592	1.2576	0.695144	-0.802004	1.55931	0.522284	4.86598	-0.210082	-2.17859	1.14804	0.535241
-1.25198	1.17534	0.190046	1.15616	-0.230929	-2.05343	0.346571	-0.301881	0.490322	2.09994	1.67733	0.886416	2.8105	1.52403	-2.10122	-1.28797	-1.12363	2.29985	0.536809	0.330289	-0.966195	0.500541	0.32475	3.58614	0.0757552	-2.5898	0.724493	1.10563
-1.46051	1.41605	0.347623	1.2722	-0.367742	-1.50859	0.932774	0.761161	0.577408	1.11691	2.44831	0.26247	2.31938	1.38792	-2.53987	-1.83586	-0.659928	1.77374	-0.371283	-0.193231	-0.736386	0.0616216	0.0268657	1.88639	0.0920205	-2.69028	-0.0884553	1.44429
-1.35158	1.16951	0.0551703	1.13991	-0.473046	-0.973696	1.6988	1.61294	0.522575	-0.181752	2.63402	-0.0923813	1.66597	0.898397	-2.53296	-1.31235	-0.160625	1.12533	-1.12923	-0.638998	-0.293533	0.094577	-0.349489	0.540791	-0.291205	-2.55094	-0.936329	1.4519
-0.886125	0.562965	-0.514955	0.798529	-0.423972	-0.68715	2.43673	2.00442	0.525997	-1.347	2.20923	-0.0362123	1.07783	0.263917	-2.12244	-0.0387129	0.0630169	0.685082	-1.64811	-0.862242	0.189699	0.226695	-0.660286	0.0865313	-0.88573	-2.32064	-1.4553	1.25191
-0.217329	-0.154584	-1.03829	0.359637	-0.282297	-0.650153	2.85302	1.88869	0.726872	-2.01254	1.42191	0.493696	0.762517	-0.213017	-1.525	1.3265	-0.280874	0.719304	-2.01573	-0.85741	0.591351	0.0956509	-0.73432	0.531292	-1.20934	-2.1375	-1.42911	1.0768
0.386173	-0.724687	-1.21555	-0.0539119	-0.237553	-0.69887	2.73602	1.41539	1.05822	-2.06142	0.667322	1.4403	0.844513	-0.287983	-1.03599	2.17432	-1.19446	1.25868	-2.25968	-0.707845	0.842467	-0.447694	-0.520797	1.37466	-0.764006	-2.03537	-0.869332	1.07004
0.710648	-0.980717	-0.918264	-0.37568	-0.426613	-0.682344	2.11332	0.826486	1.28443	-1.64608	0.304632	2.61158	1.26638	0.110764	-0.883266	2.24616	-2.24566	2.0623	-2.19919	-0.49887	0.918538	-1.27686	-0.149548	1.94762	0.593188	-1.91259	0.0141486	1.17574
0.730337	-0.903036	-0.245467	-0.613895	-0.800767	-0.577614	1.28737	0.317707	1.19333	-1.06306	0.356292	3.70648	1.72334	0.850858	-1.10774	1.68992	-2.73871	2.7451	-1.56666	-0.266602	0.833203	-2.0972	0.156301	1.84351	2.46117	-1.61078	0.928812	1.20678
0.593209	-0.614217	0.514045	-0.805474	-1.15698	-0.45979	0.709074	-0.0423934	0.775015	-0.573696	0.537926	4.39512	1.74863	1.64261	-1.5486	0.884054	-2.15947	2.98783	-0.320314	-0.00967255	0.625435	-2.64597	0.236232	1.13854	4.06621	-1.06594	1.63528	1.02233
0.475744	-0.319893	1.00257	-0.953171	-1.29612	-0.386891	0.752601	-0.286154	0.233424	-0.290803	0.656694	4.44546	0.981254	2.14402	-1.94881	0.182734	-0.591555	2.70196	1.14534	0.265917	0.335738	-2.84569	0.0791193	0.258983	4.71065	-0.414043	2.02712	0.652892
0.439247	-0.217561	0.968379	-1.00931	-1.16873	-0.339001	1.51248	-0.453498	-0.171577	-0.19318	0.620202	3.84571	-0.529045	2.10002	-2.11165	-0.246947	1.24277	2.05807	2.13673	0.519489	-0.00941786	-2.81269	-0.218217	-0.373011	4.19342	0.0527474	2.11634	0.268785
0.415511	-0.406954	0.419357	-0.919531	-0.89882	-0.290398	2.72611	-0.530223	-0.306442	-0.223146	0.511406	2.84097	-2.22684	1.46634	-2.00465	-0.425886	2.40274	1.37162	2.09634	0.689579	-0.382892	-2.73915	-0.551314	-0.621276	2.9069	0.0714724	1.95882	0.03631
0.326085	-0.837023	-0.348812	-0.678865	-0.686373	-0.239621	3.86595	-0.480057	-0.217826	-0.35663	0.464441	1.83297	-3.30677	0.443473	-1.75264	-0.461366	2.33626	0.918528	1.00508	0.729772	-0.725061	-2.75571	-0.857733	-0.637897	1.55886	-0.394833	1.60222	0.000492284
0.211161	-1.31634	-0.902498	-0.346708	-0.671822	-0.248839	4.37589	-0.329871	-0.0374776	-0.57477	0.490566	1.18307	-3.1955	-0.622575	-1.54161	-0.453188	1.24246	0.787276	-0.576879	0.631233	-0.941305	-2.87196	-1.08957	-0.634521	0.742996	-1.10643	1.10825	0.0908341
0.23268	-1.59629	-0.928016	-0.0173286	-0.850022	-0.373296	3.95197	-0.202863	0.145698	-0.777241	0.482488	1.03898	-1.93098	-1.42416	-1.50386	-0.464842	-0.0646202	0.83802	-1.86624	0.418094	-0.955832	-3.00497	-1.18057	-0.666314	0.660583	-1.69892	0.609383	0.220698
0.536343	-1.50378	-0.428149	0.217212	-1.07473	-0.553954	2.71488	-0.242682	0.320357	-0.751158	0.394154	1.29812	-0.158373	-1.83577	-1.64939	-0.531241	-0.681214	0.819308	-2.32894	0.13146	-0.785285	-3.03837	-1.07423	-0.632684	1.13817	-1.93575	0.302564	0.368874
1.0973	-1.05758	0.290799	0.28761	-1.14543	-0.610208	1.15316	-0.489343	0.483323	-0.270196	0.233077	1.71733	1.25703	-1.91863	-1.87358	-0.653391	-0.156256	0.639357	-1.929	-0.177794	-0.556589	-2.8632	-0.786185	-0.466977	1.84883	-1.86795	0.334432	0.565683
1.69701	-0.483919	0.842019	0.163572	-0.932183	-0.361414	-0.1471	-0.830159	0.567846	0.720224	0.0956954	2.06764	1.71835	-1.80409	-2.0318	-0.78067	1.29137	0.325003	-1.03473	-0.447828	-0.431094	-2.40523	-0.417115	-0.288708	2.52689	-1.76903	0.655618	0.811557
2.05764	-0.095149	1.02584	-0.119771	-0.469155	0.215867	-0.818039	-1.08245	0.46605	1.97135	0.0944292	2.21547	1.15537	-1.57306	-2.03583	-0.826316	2.95991	0.0778309	-0.131614	-0.607212	-0.483244	-1.66753	-0.0870171	-0.327234	3.03519	-1.89136	0.987346	1.02528
2.01454	-0.0946588	0.933021	-0.446099	0.0501066	0.925912	-0.867916	-1.13434	0.132421	2.98387	0.24489	2.10257	-0.0721433	-1.23197	-1.90849	-0.731655	4.07431	0.151648	0.425157	-0.600566	-0.633643	-0.782459	0.14325	-0.669006	3.30365	-2.24311	0.969456	1.08529
1.58371	-0.440846	0.806081	-0.651191	0.390917	1.44799	-0.596197	-1.01344	-0.338129	3.25822	0.433981	1.70144	-1.47969	-0.778467	-1.75526	-0.524592	4.1633	0.627705	0.502331	-0.450681	-0.700356	-0.0172059	0.278982	-1.08802	3.26019	-2.5742	0.401567	0.927851
0.898059	-0.870985	0.7871	-0.607099	0.439032	1.53175	-0.355352	-0.830672	-0.744164	2.60419	0.480967	1.02902	-2.71236	-0.266744	-1.67297	-0.304298	3.24821	1.30767	0.159419	-0.188175	-0.537806	0.321795	0.325695	-1.16576	2.84413	-2.58495	-0.60568	0.603564
0.113285	-1.07122	0.781798	-0.302489	0.284807	1.16373	-0.338645	-0.6711	-0.90217	1.30032	0.257673	0.206389	-3.59413	0.198639	-1.66885	-0.15758	1.81048	1.8065	-0.419423	0.134787	-0.160235	0.0689158	0.233751	-0.628073	2.08167	-2.17981	-1.69291	0.234085
-0.615408	-0.878237	0.56663	0.14661	0.153751	0.586214	-0.523421	-0.54373	-0.757193	-0.0257723	-0.180372	-0.53123	-4.02059	0.527315	-1.65632	-0.0895522	0.563874	1.78402	-0.996542	0.447304	0.245179	-0.644374	-0.0736513	0.401738	1.13037	-1.55059	-2.4843	-0.0871859
-1.10074	-0.38496	0.0429383	0.568715	0.227636	0.140378	-0.767877	-0.423377	-0.396165	-0.736482	-0.655726	-0.937049	-3.86708	0.696499	-1.52804	-0.036645	0.0988589	1.16187	-1.3609	0.683156	0.430225	-1.39235	-0.609451	1.47418	0.23131	-1.02409	-2.81161	-0.350421
-1.13889	0.111107	-0.599227	0.837686	0.496472	0.0276247	-0.954523	-0.316901	0.0274789	-0.528855	-0.937202	-0.908414	-3.0423	0.743413	-1.24262	0.0598908	0.548808	0.182178	-1.41126	0.802342	0.246575	-1.66105	-1.26045	2.15504	-0.400798	-0.810355	-2.76337	-0.590055
-0.626007	0.288377	-0.973001	0.930051	0.762805	0.157607	-1.06621	-0.272812	0.383736	0.428599	-0.874341	-0.560445	-1.65528	0.71152	-0.854662	0.200019	1.48789	-0.730422	-1.20425	0.813879	-0.255342	-1.16977	-1.82113	2.34122	-0.668493	-0.864576	-2.54115	-0.803693
0.310458	0.0105697	-0.784191	0.908162	0.795585	0.210123	-1.15838	-0.329346	0.611119	1.63365	-0.512714	-0.14485	-0.119533	0.610496	-0.470005	0.336247	2.18204	-1.21681	-0.927564	0.780842	-0.855763	-0.125338	-2.1033	2.29075	-0.612803	-0.966451	-2.26535	-0.928384
1.3166	-0.563255	-0.0837717	0.856052	0.507824	-0.11489	-1.27855	-0.467046	0.714602	2.55577	-0.0767854	0.117783	0.973987	0.435268	-0.17251	0.423804	2.07251	-1.18688	-0.797354	0.778546	-1.29894	0.939821	-2.04157	2.36456	-0.373937	-0.931045	-1.90293	-0.910002
2.00409	-1.056	0.727978	0.818947	0.0163841	-0.841024	-1.41089	-0.620995	0.744029	2.91822	0.179196	0.150983	1.19841	0.226948	0.010461	0.459653	1.16379	-0.873258	-0.928485	0.818377	-1.43736	1.46133	-1.72679	2.70956	-0.124181	-0.760672	-1.36431	-0.793
2.20294	-1.11139	1.1584	0.781089	-0.455704	-1.65712	-1.48479	-0.737423	0.766572	2.79998	0.14473	0.00591228	0.60438	0.104574	0.0777786	0.492877	0.0245275	-0.662692	-1.25139	0.806902	-1.29742	1.18514	-1.35312	3.13104	0.00566749	-0.610582	-0.655177	-0.721778
2.07115	-0.64247	0.948573	0.687944	-0.744409	-2.11412	-1.42976	-0.812706	0.829825	2.51169	-0.0842116	-0.231698	-0.284673	0.210188	0.00278407	0.615339	-0.605778	-0.709205	-1.53074	0.605096	-1.04406	0.316538	-1.10931	3.23166	-0.013602	-0.608234	0.0735553	-0.82791
1.96433	0.0943412	0.22848	0.498361	-0.839925	-1.93264	-1.23255	-0.87706	0.923556	2.33019	-0.301993	-0.503942	-0.855008	0.592249	-0.267288	0.92871	-0.311688	-1.03127	-1.48519	0.163447	-0.891905	-0.650245	-1.06943	2.69443	-0.0995581	-0.691715	0.622844	-1.09925
2.16527	0.669248	-0.60228	0.236435	-0.844142	-1.18973	-0.958916	-0.947	0.968033	2.27113	-0.362881	-0.768745	-0.880427	1.12856	-0.737532	1.47255	0.755656	-1.42126	-0.945165	-0.383582	-1.02265	-1.2772	-1.14604	1.50209	-0.124741	-0.615604	0.886909	-1.36025
2.68092	0.777495	-1.16421	0.00186385	-0.843461	-0.250987	-0.724709	-1.00106	0.849112	2.07257	-0.275104	-0.967059	-0.684522	1.57402	-1.28278	2.1365	2.02725	-1.5746	0.0419006	-0.768891	-1.52679	-1.44149	-1.1458	-0.0463675	-0.0265342	-0.131949	0.902281	-1.39678
3.24615	0.445881	-1.33416	-0.0879078	-0.817675	0.489695	-0.628748	-1.00389	0.48588	1.42353	-0.146725	-1.04116	-0.827062	1.7119	-1.65738	2.63999	2.89911	-1.34839	1.21993	-0.772537	-2.35268	-1.34038	-0.903702	-1.50628	0.12833	0.793101	0.773718	-1.12599
3.50462	-0.00662967	-1.25998	0.000690696	-0.666458	0.862365	-0.688628	-0.951039	-0.109302	0.272064	-0.0530592	-0.998702	-1.58098	1.49093	-1.62905	2.65561	3.05767	-0.87628	2.23994	-0.39122	-3.26882	-1.27805	-0.405935	-2.50632	0.187203	1.90185	0.571832	-0.671732
3.22092	-0.221749	-1.16932	0.150797	-0.327251	0.985484	-0.829644	-0.88546	-0.812466	-1.04857	0.0337038	-0.939735	-2.66261	1.04152	-1.14843	2.03892	2.56063	-0.46991	2.81814	0.142578	-3.89634	-1.42122	0.189296	-2.87768	0.027062	2.77834	0.309291	-0.303611
2.39447	-0.074463	-1.14853	0.141026	0.126754	1.11574	-0.944024	-0.86577	-1.41997	-2.01465	0.182117	-0.985323	-3.44398	0.571549	-0.411443	0.995942	1.70192	-0.397798	2.85563	0.51048	-3.8651	-1.70549	0.645796	-2.66063	-0.361572	3.10397	-0.00107219	-0.268962
1.24433	0.243189	-1.07488	-0.197698	0.509591	1.41887	-0.978828	-0.911659	-1.71883	-2.2991	0.37577	-1.1553	-3.43701	0.23727	0.251674	0.0206686	0.821567	-0.687696	2.46694	0.512322	-3.05027	-1.93651	0.784769	-2.05153	-0.886009	2.85491	-0.297198	-0.565525
0.111952	0.392008	-0.742294	-0.819028	0.663985	1.84308	-0.979225	-0.973607	-1.57371	-2.03507	0.463018	-1.31935	-2.61964	0.0840312	0.582589	-0.393286	0.18728	-1.1196	1.9116	0.17761	-1.73119	-1.97624	0.571322	-1.34804	-1.42103	2.30357	-0.497866	-1.08224
-0.661042	0.17544	-0.0629702	-1.43167	0.603793	2.1759	-1.04654	-0.956262	-0.999168	-1.71489	0.249522	-1.29363	-1.36403	0.0717609	0.53764	-0.0616813	-0.0437262	-1.48575	1.46677	-0.279776	-0.507808	-1.85216	0.117429	-0.878828	-1.85512	1.82861	-0.577432	-1.59034
-0.845776	-0.286196	0.817398	-1.6622	0.518685	2.21255	-1.24259	-0.784984	-0.176832	-1.78012	-0.339525	-1.01263	-0.108806	0.129586	0.267266	0.796708	0.160212	-1.54927	1.30367	-0.611919	0.0363917	-1.7089	-0.372409	-0.880748	-2.08663	1.67135	-0.589395	-1.82419
-0.404768	-0.646663	1.57074	-1.31944	0.611773	1.89273	-1.51925	-0.47165	0.608274	-2.23391	-1.17197	-0.618717	0.889155	0.183679	-0.0271487	1.73622	0.688024	-1.3074	1.42678	-0.682399	-0.277133	-1.66208	-0.673992	-1.35818	-2.02035	1.80547	-0.597257	-1.63141
0.492334	-0.620797	1.86533	-0.567717	0.897551	1.3209	-1.73368	-0.130507	1.09173	-2.61262	-1.97519	-0.376875	1.53893	0.155669	-0.226962	2.36268	1.2994	-0.92607	1.69897	-0.522463	-1.07222	-1.69116	-0.619421	-2.0387	-1.61532	1.99672	-0.579419	-1.06353
1.53155	-0.224216	1.5613	0.144161	1.14615	0.693112	-1.74264	0.0772917	1.14641	-2.36301	-2.50092	-0.481331	1.75067	-0.0299848	-0.322508	2.49528	1.70255	-0.625369	1.92665	-0.283011	-1.65329	-1.66011	-0.171095	-2.51014	-0.959533	1.99246	-0.415778	-0.359719
2.36225	0.247872	0.809582	0.378297	1.04851	0.204435	-1.50571	0.0451441	0.82348	-1.32017	-2.65722	-0.917201	1.37171	-0.405274	-0.346081	2.14247	1.67515	-0.550188	1.9537	-0.128964	-1.48279	-1.43059	0.534357	-2.48272	-0.28708	1.69854	0.00842468	0.168551
2.7361	0.490786	-0.00994899	0.023793	0.482142	-0.0165737	-1.11596	-0.194846	0.302142	0.119227	-2.52025	-1.48424	0.329093	-0.909821	-0.302745	1.40514	1.16501	-0.696509	1.72787	-0.146726	-0.553074	-0.960921	1.22014	-1.99503	0.116504	1.22674	0.659644	0.289618
2.69071	0.467066	-0.491095	-0.610987	-0.345291	0.0568999	-0.727886	-0.469729	-0.208632	1.28108	-2.24688	-1.94417	-1.16666	-1.38724	-0.167567	0.453495	0.318246	-0.947592	1.3292	-0.317363	0.630974	-0.322683	1.59882	-1.40431	0.077857	0.798533	1.30028	-0.0452922
2.36123	0.429078	-0.436107	-1.01609	-1.00657	0.342052	-0.436325	-0.564913	-0.556557	1.71825	-1.97657	-2.16032	-2.59527	-1.65257	0.0645988	-0.452891	-0.574861	-1.17433	0.950845	-0.559716	1.44245	0.392282	1.53852	-1.15988	-0.348203	0.589335	1.58851	-0.697656
1.97373	0.656825	0.0251013	-0.849473	-1.14409	0.676266	-0.20851	-0.373316	-0.686904	1.51433	-1.78892	-2.13332	-3.36529	-1.59607	0.343424	-1.08537	-1.19369	-1.31984	0.812115	-0.798706	1.58606	1.10585	1.15168	-1.51678	-0.906147	0.622822	1.28564	-1.42209
1.75769	1.15448	0.519901	-0.174913	-0.717387	0.886279	0.0669653	0.00521363	-0.636989	1.14816	-1.71444	-1.9441	-3.16219	-1.2501	0.585007	-1.36303	-1.32254	-1.41399	1.01515	-1.00191	1.26649	1.72218	0.726394	-2.37479	-1.30242	0.772983	0.435021	-1.97963
1.80716	1.60058	0.673667	0.607917	-0.0256048	0.866633	0.455847	0.297112	-0.499423	1.06033	-1.75542	-1.68352	-2.14559	-0.765383	0.730721	-1.12285	-0.954222	-1.51836	1.43055	-1.16381	0.973227	2.08593	0.534319	-3.32462	-1.38918	0.853319	-0.61955	-2.23241
2.03183	1.61175	0.341151	1.06938	0.501562	0.621492	0.896644	0.221927	-0.372955	1.30376	-1.88995	-1.42414	-0.850161	-0.307997	0.786292	-0.497553	-0.302474	-1.65015	1.72887	-1.26913	1.10035	2.01174	0.653045	-3.8531	-1.23493	0.727427	-1.40701	-2.1844
2.22445	1.08045	-0.330777	1.04429	0.581387	0.247649	1.24236	-0.302974	-0.320251	1.56307	-2.06945	-1.22461	0.13471	0.0490103	0.806773	0.0979249	0.304545	-1.74796	1.58537	-1.28458	1.72308	1.40575	0.934934	-3.59236	-1.0361	0.381057	-1.5929	-1.95144
2.19813	0.278303	-1.0344	0.702665	0.227403	-0.122356	1.38247	-1.05803	-0.347456	1.49238	-2.23121	-1.12892	0.489849	0.355146	0.843482	0.298564	0.605019	-1.71217	0.925683	-1.19303	2.66966	0.385451	1.13603	-2.50083	-0.950874	-0.0724167	-1.16642	-1.67763
1.90934	-0.357373	-1.50316	0.379189	-0.312784	-0.378426	1.32199	-1.605	-0.409128	1.05096	-2.3268	-1.15214	0.303889	0.705077	0.898034	0.039878	0.550496	-1.49403	0.00747078	-1.03204	3.7477	-0.728847	1.09036	-0.895174	-0.994311	-0.452226	-0.436468	-1.45489
1.49143	-0.544923	-1.62989	0.32193	-0.754318	-0.46671	1.15157	-1.52553	-0.432721	0.539536	-2.34446	-1.27695	-0.0288908	1.11471	0.918563	-0.428331	0.320352	-1.16164	-0.750624	-0.883135	4.87395	-1.57777	0.794506	0.699139	-1.07071	-0.611769	0.149312	-1.30709
1.17679	-0.307854	-1.45132	0.548638	-0.948608	-0.396338	0.97485	-0.670913	-0.35499	0.322032	-2.30681	-1.4729	-0.0623219	1.46128	0.841608	-0.746934	0.19053	-0.882148	-1.06282	-0.802438	5.99763	-1.9669	0.365547	1.82395	-1.09268	-0.532174	0.245486	-1.24139
1.15154	0.132421	-1.07233	0.88386	-0.923232	-0.226534	0.939111	0.73674	-0.161513	0.497144	-2.24637	-1.71183	0.447705	1.55659	0.652674	-0.709957	0.340068	-0.825318	-0.945716	-0.748981	6.936	-1.95488	-0.0544709	2.33544	-1.06649	-0.347903	-0.219705	-1.29804
1.4301	0.56414	-0.622686	1.10738	-0.79616	-0.0391107	1.28095	2.21319	0.0875783	0.816632	-2.17968	-1.94998	1.4177	1.30816	0.42158	-0.391642	0.715301	-1.06152	-0.625934	-0.588868	7.33176	-1.77037	-0.360697	2.4465	-1.07161	-0.275693	-1.01736	-1.52858
1.83238	0.888621	-0.255956	1.08614	-0.658584	0.0978433	2.08323	3.25118	0.269733	0.916044	-2.1012	-2.09919	2.49227	0.830273	0.276858	-0.0570578	1.03449	-1.53017	-0.290521	-0.197693	6.82269	-1.64447	-0.501261	2.51963	-1.17234	-0.483523	-1.7425	-1.915
2.09062	1.07398	-0.129197	0.811495	-0.518982	0.158992	3.5382	3.53764	0.262732	0.645206	-2.00271	-2.05054	3.24369	0.390186	0.323695	0.0603366	0.941027	-2.09109	0.0737818	0.410477	5.31348	-1.69206	-0.488708	2.77046	-1.35747	-0.982501	-2.03642	-2.32037
2.02667	1.0808	-0.32686	0.35709	-0.334422	0.157607	5.48098	3.04014	0.0357666	0.207826	-1.90298	-1.7694	3.40649	0.211918	0.56188	-0.0601579	0.235925	-2.6035	0.607624	1.04538	3.13832	-1.89874	-0.417998	3.12933	-1.56015	-1.60883	-1.79773	-2.54238
1.68008	0.88019	-0.776694	-0.174344	-0.0855341	0.100809	7.18833	1.9612	-0.291747	-0.0033502	-1.85918	-1.3781	3.0188	0.294951	0.875396	-0.218233	-0.938539	-2.97056	1.37086	1.45249	0.970138	-2.16558	-0.441042	3.36863	-1.72234	-2.10337	-1.25297	-2.44147
1.28906	0.541924	-1.24576	-0.670438	0.174109	-0.0360689	7.73329	0.632069	-0.488479	0.271477	-1.93854	-1.10721	2.39231	0.406187	1.11365	-0.153148	-2.09841	-3.13699	2.23172	1.50324	-0.496447	-2.34222	-0.661066	3.35058	-1.83239	-2.24452	-0.823779	-2.04097
1.12929	0.264482	-1.4524	-1.01167	0.33633	-0.279897	6.58472	-0.589873	-0.356862	0.947021	-2.16105	-1.10707	1.93109	0.259183	1.20153	0.254484	-2.64937	-3.07351	2.97223	1.30586	-0.910388	-2.24474	-1.00758	3.13716	-1.90489	-1.96934	-0.862961	-1.52025
1.3266	0.269225	-1.23527	-1.10333	0.310149	-0.619332	4.02474	-1.40653	0.0958269	1.6552	-2.45841	-1.27474	1.90645	-0.264845	1.1815	0.888577	-2.24008	-2.7804	3.49004	1.128	-0.454821	-1.71047	-1.22235	2.85638	-1.93506	-1.41884	-1.43302	-1.10976
1.78054	0.63057	-0.669188	-0.943436	0.0885964	-1.04156	1.0402	-1.65886	0.600038	2.02652	-2.69514	-1.28296	2.31518	-1.02807	1.15012	1.47029	-1.0061	-2.31079	3.86785	1.17949	0.269423	-0.7073	-1.02276	2.48916	-1.88063	-0.86709	-2.26909	-0.96251
2.24603	1.19796	-0.0476974	-0.662982	-0.244537	-1.40714	-1.26832	-1.38721	0.768197	1.97352	-2.74944	-0.830378	2.89661	-1.73255	1.15257	1.73318	0.488732	-1.77991	4.22049	1.43205	0.611882	0.578105	-0.345527	1.84228	-1.69344	-0.55675	-2.93072	-1.0775
2.49728	1.69102	0.265769	-0.463119	-0.571813	-1.51876	-2.33103	-0.824896	0.376025	1.76533	-2.59354	0.0856546	3.29609	-2.10757	1.14201	1.57099	1.60072	-1.29649	4.47234	1.63022	0.25921	1.78219	0.533655	0.779678	-1.37628	-0.54185	-3.02606	-1.30795
2.44921	1.88921	0.0393941	-0.460578	-0.811512	-1.37375	-2.34702	-0.291831	-0.423997	1.837	-2.30585	1.11915	3.28321	-2.047	1.04647	1.06444	2.00725	-0.914926	4.31313	1.48932	-0.620258	2.5559	1.13778	-0.514778	-1.01539	-0.657888	-2.37997	-1.44198
2.16825	1.75375	-0.681991	-0.566173	-0.940596	-1.08908	-1.99414	-0.025079	-1.15093	2.46468	-2.00662	1.80879	2.89633	-1.62725	0.875275	0.393384	1.86949	-0.716187	3.42133	0.919824	-1.56154	2.78384	1.10963	-1.55367	-0.749566	-0.653122	-1.09044	-1.31495
1.80006	1.39445	-1.57361	-0.529742	-0.962391	-0.904775	-1.8848	-0.0506219	-1.31046	3.53095	-1.77847	1.90605	2.41563	-1.03721	0.751866	-0.277524	1.64274	-0.709225	1.78175	0.101864	-2.15336	2.65977	0.476826	-1.90155	-0.68044	-0.381011	0.511195	-0.900052
1.48823	0.944587	-2.18611	-0.146226	-0.867754	-1.05308	-2.17979	-0.193349	-0.755638	4.54552	-1.64039	1.52821	2.16808	-0.491869	0.827439	-0.851635	1.69048	-0.806753	-0.188815	-0.636818	-2.27528	2.55026	-0.350803	-1.57535	-0.782165	0.102633	1.96012	-0.328972
1.33043	0.477383	-2.18635	0.546223	-0.642975	-1.58678	-2.59072	-0.232439	0.190587	4.9191	-1.58228	1.02384	2.28772	-0.171765	1.14577	-1.28015	2.00491	-0.874721	-1.84439	-1.02828	-2.06855	2.74418	-0.857779	-1.09628	-0.891704	0.610361	2.79524	0.176293
1.36677	0.0277767	-1.54454	1.26003	-0.320186	-2.33627	-2.69013	-0.0793215	0.959018	4.32262	-1.60568	0.685093	2.60271	-0.185193	1.58038	-1.53166	2.24378	-0.795258	-2.69974	-0.995584	-1.73302	3.2657	-0.767753	-1.08185	-0.814505	0.984703	2.71344	0.43158
1.57675	-0.338084	-0.54464	1.66019	-0.00519952	-3.00354	-2.2519	0.184926	1.13618	2.9053	-1.72033	0.553797	2.73952	-0.537142	1.90293	-1.60578	2.04074	-0.526909	-2.70925	-0.633012	-1.37472	3.86454	-0.206372	-1.68755	-0.482429	1.20137	1.69953	0.405552
1.87976	-0.506124	0.39143	1.59938	0.17474	-3.30879	-1.38127	0.326252	0.735169	1.23145	-1.90644	0.462203	2.3731	-1.11025	1.92993	-1.56568	1.33534	-0.129128	-2.23154	-0.0940341	-1.03236	4.16813	0.418846	-2.38019	-0.0340791	1.33645	0.0701726	0.242333
2.15331	-0.383982	0.940217	1.18508	0.179009	-3.10354	-0.392271	0.16108	0.139475	-0.0277693	-2.09719	0.239396	1.44277	-1.68433	1.63855	-1.51904	0.460737	0.276845	-1.73075	0.496472	-0.797133	3.89631	0.712828	-2.27855	0.268886	1.45671	-1.61539	0.163949
2.27609	-0.00954874	1.00838	0.641467	0.116181	-2.4124	0.418049	-0.296626	-0.210256	-0.457453	-2.2167	-0.109205	0.19022	-2.01246	1.17918	-1.53607	-0.079323	0.590662	-1.46135	1.04642	-0.83692	3.0308	0.546142	-0.830361	0.239559	1.55339	-2.76587	0.311483
2.18162	0.431496	0.690807	0.117438	0.177651	-1.41046	0.910651	-0.846461	-0.126226	-0.0963728	-2.24744	-0.394052	-0.977054	-1.93231	0.79107	-1.58925	0.0270202	0.794806	-1.36793	1.45707	-1.2511	1.85939	0.109167	1.69771	-0.0827059	1.57188	-3.00415	0.640331
1.89639	0.776057	0.132927	-0.377914	0.47261	-0.358251	1.08832	-1.23054	0.246708	0.637692	-2.26241	-0.399059	-1.676	-1.45198	0.6755	-1.59716	0.671622	0.94264	-1.23634	1.61853	-1.8916	0.858913	-0.23875	4.31004	-0.461051	1.48002	-2.32496	0.952329
1.54223	0.822182	-0.562836	-0.878155	0.9015	0.482953	0.998881	-1.29183	0.601789	1.22231	-2.37935	-0.0733709	-1.67991	-0.749636	0.887675	-1.53473	1.39826	1.08487	-0.932892	1.46744	-2.36119	0.455462	-0.204523	5.89672	-0.652279	1.29026	-1.07329	1.03907
1.29707	0.569347	-1.31871	-1.33247	1.19427	0.931735	0.680717	-1.06801	0.719192	1.31581	-2.66012	0.393475	-0.974433	-0.0768529	1.29856	-1.47898	1.71269	1.20649	-0.526389	1.05589	-2.25154	0.787487	0.267735	5.91876	-0.599658	1.02568	0.247472	0.818238
1.32347	0.142156	-2.0089	-1.5975	1.1056	0.93918	0.191624	-0.768321	0.592464	0.89077	-3.03086	0.679378	0.224406	0.375594	1.65888	-1.52095	1.39985	1.23838	-0.217836	0.554699	-1.45288	1.62116	0.977421	4.67629	-0.465384	0.697232	1.22266	0.356212
1.6906	-0.269374	-2.44399	-1.55882	0.616193	0.598126	-0.348415	-0.645016	0.364605	0.182684	-3.2941	0.554814	1.49112	0.56294	1.74621	-1.63204	0.630152	1.13272	-0.171853	0.165474	-0.278814	2.48028	1.59352	3.00982	-0.483757	0.339921	1.68208	-0.222315
2.32714	-0.507713	-2.45816	-1.25152	-0.0286587	0.10673	-0.787285	-0.830995	0.16704	-0.464025	-3.24169	0.0637206	2.3061	0.574392	1.5062	-1.6415	-0.194283	0.923013	-0.404116	-0.0046016	0.709931	2.91068	1.84595	1.70265	-0.770545	0.0619183	1.69134	-0.836593
3.03863	-0.536178	-2.03283	-0.850462	-0.479686	-0.30459	-1.03684	-1.24459	0.0130093	-0.753746	-2.80061	-0.48539	2.28317	0.548675	1.07822	-1.37333	-0.71706	0.700807	-0.800307	-0.012656	1.05711	2.71423	1.6731	1.02897	-1.24947	0.0126161	1.42703	-1.46708
3.59366	-0.442996	-1.34271	-0.533982	-0.511168	-0.462986	-1.13104	-1.63183	-0.17537	-0.555828	-2.10863	-0.728527	1.40772	0.588056	0.675681	-0.820957	-0.8278	0.527155	-1.21796	-0.0379962	0.678291	2.02013	1.24065	0.727023	-1.73921	0.250218	1.04994	-2.09142
3.83884	-0.375472	-0.671854	-0.349349	-0.133526	-0.328977	-1.16119	-1.72767	-0.451776	0.0328108	-1.45611	-0.506422	0.11113	0.726402	0.418423	-0.18951	-0.6687	0.369919	-1.56723	-0.253862	-0.137529	1.17204	0.818603	0.337806	-2.10284	0.621475	0.655175	-2.63186
3.77372	-0.450149	-0.254396	-0.200853	0.477726	-0.0200073	-1.13463	-1.42802	-0.758807	0.70703	-1.12197	0.0223944	-0.91739	0.950241	0.266623	0.242637	-0.48147	0.138645	-1.81257	-0.703419	-0.963915	0.518075	0.592339	-0.395557	-2.32497	0.80489	0.292319	-2.98637
3.53214	-0.682686	-0.153649	0.0394964	1.14223	0.246899	-0.906484	-0.849543	-0.952976	1.0863	-1.21123	0.489971	-1.10065	1.2277	0.11697	0.323233	-0.427013	-0.208896	-1.92426	-1.2675	-1.51722	0.23273	0.532841	-1.36016	-2.46741	0.540615	-0.00193964	-3.1079
3.2756	-0.97113	-0.259224	0.40663	1.77251	0.285085	-0.284136	-0.237427	-0.921696	0.924406	-1.60392	0.58051	-0.307672	1.5077	-0.0348391	0.123109	-0.496681	-0.593127	-1.85286	-1.73592	-1.78497	0.262376	0.419707	-2.20505	-2.56819	-0.123005	-0.199848	-3.0272
3.06851	-1.15059	-0.391228	0.806485	2.34604	0.0762809	0.767102	0.202843	-0.687585	0.267416	-2.04428	0.302812	1.05391	1.70047	-0.0355122	-0.150643	-0.545047	-0.854229	-1.56677	-1.93608	-1.94218	0.40009	0.0100044	-2.60515	-2.58831	-0.798756	-0.300509	-2.77756
2.8263	-1.10257	-0.42638	1.08188	2.81742	-0.183334	2.00391	0.420957	-0.40304	-0.570412	-2.29898	-0.164542	2.24864	1.68704	0.299495	-0.384114	-0.395968	-0.884006	-1.11958	-1.87328	-2.15227	0.420225	-0.757921	-2.43443	-2.45366	-1.01774	-0.33481	-2.31083
2.38199	-0.853584	-0.355426	1.11397	3.07708	-0.192543	2.99055	0.507293	-0.233601	-1.21411	-2.27451	-0.583344	2.61049	1.38426	0.973352	-0.577508	0.0433997	-0.732246	-0.669956	-1.64352	-2.41605	0.185914	-1.66928	-1.76539	-2.14883	-0.589718	-0.333321	-1.53051
1.63248	-0.579339	-0.242996	0.88848	2.99628	0.238934	3.32563	0.579684	-0.227992	-1.46348	-2.03082	-0.810897	1.90071	0.82753	1.71015	-0.762166	0.7045	-0.585172	-0.40896	-1.33002	-2.57946	-0.315584	-2.32284	-0.783482	-1.77151	0.229832	-0.271327	-0.441884
0.661859	-0.486093	-0.140083	0.499276	2.51123	1.0239	2.83621	0.677351	-0.284704	-1.37141	-1.71079	-0.887001	0.418312	0.19352	2.09218	-0.991449	1.34639	-0.623487	-0.435466	-0.947648	-2.48204	-0.99717	-2.35854	0.263834	-1.48731	0.911645	-0.0431385	0.738259
-0.253558	-0.64398	-0.0336518	0.0977003	1.67632	1.82741	1.63236	0.751038	-0.240045	-1.11934	-1.45147	-0.958903	-1.20117	-0.279004	1.84943	-1.22536	1.64046	-0.876888	-0.682225	-0.472353	-2.1153	-1.7167	-1.68082	1.07451	-1.40763	1.02834	0.4815	1.66315
-0.777342	-0.90812	0.120069	-0.188348	0.657916	2.29219	0.057712	0.747336	-0.00156495	-0.827222	-1.32789	-1.12556	-2.36778	-0.424528	1.07482	-1.34331	1.34363	-1.20138	-0.967849	0.0849085	-1.64592	-2.31813	-0.536639	1.34357	-1.48571	0.540198	1.32698	2.08976
-0.706791	-1.00923	0.312897	-0.326933	-0.314941	2.28981	-1.38743	0.697518	0.377703	-0.484879	-1.33839	-1.33567	-2.84849	-0.240411	0.188192	-1.27415	0.4737	-1.40167	-1.14427	0.62261	-1.26928	-2.67156	0.602237	0.904971	-1.52632	-0.210659	2.30493	2.05314
-0.106331	-0.759695	0.442735	-0.397757	-1.01794	1.99451	-2.15857	0.714571	0.731805	-0.0579813	-1.41523	-1.42213	-2.80797	0.137348	-0.32853	-1.08446	-0.648023	-1.39867	-1.21555	0.979811	-1.01725	-2.71754	1.28593	-0.1214	-1.32285	-0.761852	3.05381	1.81307
0.710048	-0.216306	0.377769	-0.528627	-1.30468	1.72306	-1.87511	0.888596	0.887078	0.362573	-1.45015	-1.24907	-2.57851	0.544523	-0.227845	-0.930058	-1.55509	-1.28248	-1.31445	1.04925	-0.708915	-2.49954	1.32171	-1.32303	-0.827745	-0.837359	3.24684	1.62826
1.34448	0.337816	0.0943895	-0.793082	-1.17214	1.68394	-0.580882	1.17515	0.764159	0.54974	-1.33856	-0.854329	-2.35637	0.889125	0.381225	-0.905722	-1.90413	-1.14465	-1.54294	0.877159	-0.119236	-2.15472	0.861521	-2.18264	-0.218719	-0.492048	2.82655	1.57787
1.52834	0.59191	-0.233913	-1.15049	-0.784476	1.85028	1.14504	1.38946	0.416252	0.31238	-1.04235	-0.4632	-2.0618	1.16674	1.14687	-0.931307	-1.6562	-0.993694	-1.81365	0.65001	0.768134	-1.85287	0.285759	-2.35092	0.207126	-0.0263788	2.05925	1.58367
1.24817	0.437956	-0.306221	-1.47534	-0.414964	2.04599	2.41437	1.32446	-0.00933823	-0.298104	-0.643293	-0.345783	-1.4555	1.3995	1.71932	-0.793141	-1.04	-0.783905	-1.84962	0.563235	1.66143	-1.71186	-0.0500019	-1.81521	0.241008	0.240663	1.33202	1.56904
0.711651	0.0474797	0.0984795	-1.64014	-0.305246	2.13657	2.52692	0.893341	-0.352531	-0.953021	-0.331863	-0.621621	-0.397133	1.57062	1.95394	-0.319947	-0.350982	-0.36705	-1.37445	0.675731	2.12904	-1.74021	-0.0392289	-0.853937	-0.0912028	0.176063	0.845354	1.56245
0.196281	-0.271311	0.935582	-1.57534	-0.511469	2.13513	1.40528	0.18052	-0.508057	-1.24942	-0.292005	-1.16745	0.973135	1.61662	1.95368	0.460284	0.232099	0.240234	-0.351335	0.873439	1.90501	-1.84269	0.140217	0.166761	-0.564685	-0.113453	0.468997	1.63972
-0.100696	-0.315561	1.89375	-1.27411	-0.846497	2.14075	-0.365926	-0.618993	-0.438602	-1.00328	-0.518618	-1.7048	2.27356	1.47996	1.94939	1.32716	0.677863	0.840064	0.937998	0.971594	1.07525	-1.88665	0.204601	0.989377	-0.941189	-0.389937	-0.103411	1.78939
-0.119312	-0.119282	2.58748	-0.781073	-0.983745	2.20093	-1.92933	-1.29298	-0.142668	-0.396886	-0.698558	-1.99727	3.0988	1.1741	2.11598	2.03273	1.00268	1.14339	2.06499	0.862332	0.0041972	-1.78773	0.00964751	1.52388	-1.1419	-0.453306	-1.03773	1.86593
0.0967579	0.133432	2.78348	-0.209723	-0.676113	2.25356	-2.67792	-1.66409	0.368395	0.136917	-0.300452	-1.99942	3.23804	0.804871	2.44875	2.47381	1.17141	0.978847	2.75141	0.576821	-0.906075	-1.55946	-0.340419	1.77188	-1.26103	-0.244872	-2.17058	1.69238
0.457396	0.315376	2.48639	0.236739	0.0534434	2.20463	-2.5452	-1.61005	1.04057	0.196257	1.10698	-1.84651	2.73674	0.521212	2.7721	2.72469	1.09647	0.453324	3.04317	0.215905	-1.41649	-1.29482	-0.599865	1.72662	-1.42425	0.163967	-3.11967	1.21258
0.859127	0.474652	1.85836	0.319413	0.890595	2.04972	-1.91124	-1.10698	1.72207	-0.357923	3.48716	-1.7144	1.79429	0.419281	2.86286	2.92442	0.716538	-0.0927258	3.20696	-0.168203	-1.49222	-1.0988	-0.59178	1.35471	-1.63894	0.648379	-3.58702	0.545703
1.20471	0.751523	1.0954	-0.0824379	1.40626	1.90411	-1.26537	-0.296622	2.17007	-1.36612	6.19755	-1.68626	0.617787	0.466588	2.60168	3.14198	0.0629504	-0.305817	3.43798	-0.610121	-1.23037	-1.02914	-0.330416	0.669804	-1.78239	1.09327	-3.5793	-0.101727
1.43455	1.18646	0.377875	-0.819368	1.31775	1.90363	-0.902312	0.505556	2.17249	-2.50584	8.23899	-1.7414	-0.650402	0.513175	2.05557	3.33834	-0.743514	-0.0560034	3.64159	-1.14566	-0.78831	-1.08892	0.0328807	-0.186924	-1.73407	1.41301	-3.36065	-0.576619
1.55361	1.60585	-0.116247	-1.48397	0.658237	2.07231	-0.840982	0.938889	1.71895	-3.46106	8.77468	-1.85231	-1.91586	0.396248	1.44276	3.43164	-1.53843	0.478876	3.48967	-1.69363	-0.362029	-1.25961	0.357966	-0.957541	-1.5171	1.5537	-3.20123	-0.848336
1.61008	1.73996	-0.23106	-1.64525	-0.255329	2.28738	-0.952409	0.821654	1.06763	-4.0135	7.59116	-2.06348	-3.0908	0.0630871	1.00605	3.37676	-2.1429	0.941754	2.7061	-2.04189	-0.170892	-1.52406	0.60678	-1.38974	-1.30629	1.50776	-3.15502	-0.964461
1.62419	1.56043	0.0748509	-1.16142	-1.02221	2.37613	-1.13496	0.307738	0.609033	-4.04999	5.20539	-2.44471	-4.08362	-0.389255	0.879202	3.1799	-2.36923	1.04719	1.33106	-1.97846	-0.389544	-1.84974	0.808731	-1.38707	-1.28872	1.33389	-3.051	-0.95884
1.53455	1.17547	0.641343	-0.318874	-1.38279	2.25023	-1.3813	-0.176709	0.60169	-3.55202	2.56841	-2.9487	-4.81845	-0.793019	1.0328	2.85247	-2.05681	0.773617	-0.25901	-1.46457	-1.03857	-2.15955	0.967374	-1.06478	-1.50488	1.15019	-2.68212	-0.807049
1.23378	0.814038	1.13671	0.343848	-1.32639	1.9519	-1.70915	-0.208824	0.986939	-2.61283	0.575988	-3.32372	-5.25466	-1.03901	1.32368	2.37342	-1.16964	0.356206	-1.57742	-0.698468	-1.92242	-2.34335	1.02497	-0.661849	-1.8192	1.08384	-2.01521	-0.463802
0.679697	0.636314	1.22562	0.414693	-1.0362	1.5803	-2.05509	0.332149	1.44039	-1.45759	-0.316699	-3.20984	-5.38832	-1.14481	1.59283	1.71214	0.105384	0.083326	-2.30272	-0.0110218	-2.70051	-2.32295	0.928316	-0.385578	-2.04809	1.20119	-1.24824	0.0622407
-0.0185105	0.558211	0.774323	-0.0994698	-0.735625	1.18797	-2.25285	1.17051	1.61757	-0.407856	-0.193623	-2.38783	-5.23532	-1.21173	1.72965	0.891071	1.37303	0.0694181	-2.40427	0.326514	-3.0794	-2.11743	0.725275	-0.31892	-2.1239	1.46953	-0.681205	0.66522
-0.631604	0.332916	-0.0489356	-0.793547	-0.548801	0.760259	-2.12817	1.82208	1.38871	0.228621	0.495354	-0.995372	-4.80432	-1.32241	1.67176	0.0178978	2.19947	0.214403	-2.07758	0.242718	-2.99861	-1.84045	0.580021	-0.443671	-2.13829	1.78315	-0.508749	1.16424
-0.948537	-0.185627	-0.855994	-1.17361	-0.456827	0.296341	-1.63121	1.92161	0.884652	0.288401	1.22713	0.480921	-4.07829	-1.47381	1.38098	-0.75165	2.33846	0.244018	-1.5952	-0.128957	-2.65997	-1.61857	0.667362	-0.710151	-2.22492	2.03228	-0.683438	1.37824
-0.915255	-0.851252	-1.26599	-1.00399	-0.356725	-0.104	-0.892577	1.44058	0.353456	-0.182269	1.64881	1.46841	-3.0356	-1.5919	0.851406	-1.28092	1.84773	-0.03978	-1.18996	-0.558949	-2.36089	-1.49599	1.02712	-1.05457	-2.39967	2.15502	-0.934519	1.21716
-0.66817	-1.29414	-1.14505	-0.428132	-0.165527	-0.258706	-0.157665	0.646516	-0.0226312	-0.967347	1.67741	1.6541	-1.72159	-1.59764	0.152482	-1.47936	1.01118	-0.604299	-1.00176	-0.859463	-2.25315	-1.40766	1.5108	-1.3565	-2.52017	2.1352	-0.926487	0.74709
-0.44434	-1.20293	-0.701865	0.199804	0.107169	-0.0366714	0.343431	-0.126185	-0.205717	-1.78711	1.45336	1.16258	-0.323967	-1.46586	-0.546862	-1.27931	0.140083	-1.23767	-1.05622	-0.973175	-2.22034	-1.24392	1.87627	-1.42423	-2.41031	1.96874	-0.465616	0.188208
-0.441731	-0.583984	-0.35723	0.602485	0.366138	0.504661	0.490372	-0.681025	-0.253708	-2.39459	1.20509	0.434961	0.834202	-1.24656	-1.02376	-0.630236	-0.589232	-1.7152	-1.25982	-0.979028	-1.97821	-0.95102	1.95017	-1.07828	-2.03191	1.65021	0.364376	-0.174682
-0.726888	0.216947	-0.456558	0.747644	0.508856	1.10835	0.282145	-0.985361	-0.226018	-2.6241	1.10141	-0.0918916	1.4259	-1.04922	-1.10711	0.435935	-1.15683	-1.93614	-1.43874	-1.02449	-1.32003	-0.583825	1.72002	-0.29412	-1.53695	1.19739	1.22694	-0.140424
-1.23901	0.743981	-1.0226	0.794024	0.515156	1.46137	-0.205124	-1.05583	-0.131284	-2.41621	1.16226	-0.25469	1.30798	-0.992988	-0.774702	1.72081	-1.60114	-1.94036	-1.43762	-1.22126	-0.309243	-0.269349	1.29597	0.712766	-1.14888	0.681162	1.71945	0.278612
-1.86465	0.72535	-1.73391	0.909399	0.474042	1.38687	-0.851203	-0.872532	0.0571697	-1.85255	1.27095	-0.188306	0.62534	-1.1268	-0.167454	2.8775	-1.90429	-1.83211	-1.22931	-1.55651	0.731255	-0.111678	0.809643	1.54164	-0.984823	0.221118	1.61209	0.829289
-2.51049	0.212759	-2.14676	1.13603	0.516331	0.938916	-1.49997	-0.432025	0.350702	-1.17724	1.27757	-0.128937	-0.261818	-1.35712	0.497528	3.57635	-1.95341	-1.7026	-0.945592	-1.87141	1.4135	-0.111474	0.356378	1.78001	-0.981817	-0.0568175	0.974624	1.12873
-3.11552	-0.513046	-1.98941	1.39042	0.700315	0.338378	-1.97915	0.128824	0.707808	-0.736776	1.12261	-0.196145	-0.985659	-1.45695	1.05595	3.70532	-1.60464	-1.60295	-0.785436	-1.93176	1.50216	-0.140153	0.0089831	1.20292	-0.984741	-0.0729763	0.0991223	0.870292
-3.60766	-1.16224	-1.3154	1.56199	0.947952	-0.18272	-2.15841	0.509778	1.03705	-0.814947	0.889651	-0.33724	-1.36637	-1.19823	1.46969	3.42469	-0.810499	-1.54238	-0.857782	-1.5631	1.00511	-0.0063146	-0.159674	-0.0927008	-0.903378	0.170794	-0.71278	0.0151864
-3.86997	-1.59296	-0.433857	1.62465	1.09604	-0.504049	-2.0154	0.41039	1.23493	-1.44843	0.746109	-0.442553	-1.46046	-0.541353	1.78817	3.01095	0.271185	-1.47666	-1.07546	-0.77315	0.120751	0.360289	-0.104774	-1.67367	-0.793886	0.585797	-1.32065	-1.15062
-3.77901	-1.80195	0.293735	1.56422	1.02742	-0.633084	-1.64904	-0.227418	1.23174	-2.36685	0.817757	-0.485045	-1.44219	0.273466	2.03885	2.61856	1.27776	-1.30868	-1.18221	0.221025	-0.857557	1.06514	0.135226	-2.90521	-0.800526	1.02489	-1.74607	-2.14751
-3.30698	-1.80891	0.636851	1.36262	0.770866	-0.637476	-1.22032	-1.1094	1.02069	-3.12846	1.09161	-0.540715	-1.42435	0.845072	2.15659	2.16979	1.79938	-0.950159	-0.901652	1.08914	-1.59585	2.14785	0.432016	-3.22773	-1.01788	1.34161	-2.03821	-2.55698
-2.60286	-1.58333	0.567432	1.00213	0.482396	-0.571232	-0.865327	-1.73227	0.662746	-3.37	1.41431	-0.683359	-1.36569	0.883937	2.0282	1.46922	1.63687	-0.428854	-0.121328	1.55387	-1.76174	3.52526	0.639132	-2.48141	-1.39214	1.46059	-2.15574	-2.24596
-1.96164	-1.09583	0.224069	0.501145	0.326269	-0.451365	-0.643301	-1.69244	0.270425	-2.99418	1.58177	-0.876348	-1.13681	0.43306	1.61341	0.438701	0.991416	0.0621526	0.994042	1.52501	-1.14081	5.01038	0.682106	-1.08438	-1.73772	1.42151	-1.98105	-1.42153
-1.67206	-0.427937	-0.178403	-0.0398808	0.360566	-0.281734	-0.540648	-0.9356	-0.0285231	-2.16795	1.46178	-0.985505	-0.681513	-0.14965	1.02067	-0.737451	0.406494	0.261502	2.03652	1.12019	0.182743	6.343	0.581785	0.120847	-1.85237	1.36148	-1.4446	-0.493084
-1.83667	0.199961	-0.448102	-0.451901	0.518173	-0.0812783	-0.507246	0.225505	-0.143545	-1.15641	1.08071	-0.914092	-0.126423	-0.447461	0.455433	-1.69078	0.434286	0.0385123	2.54681	0.568586	1.74797	7.24507	0.395589	0.347544	-1.64485	1.43362	-0.636171	0.155647
-2.2957	0.544312	-0.499108	-0.588537	0.680681	0.11637	-0.496112	1.31132	-0.0669154	-0.141362	0.625948	-0.72875	0.265245	-0.281366	0.085118	-2.1149	1.23032	-0.471487	2.28222	0.0732775	2.91479	7.49884	0.148447	-0.602892	-1.18905	1.70584	0.200219	0.342518
-2.72113	0.511776	-0.396074	-0.431839	0.765699	0.285061	-0.493867	1.92924	0.123078	0.816971	0.353103	-0.632364	0.262653	0.184927	-0.0538093	-1.98192	2.39015	-0.933221	1.40031	-0.272362	3.28496	7.02229	-0.167413	-2.14626	-0.675335	2.10649	0.788806	0.129743
-2.82675	0.237232	-0.329102	-0.120456	0.755875	0.417419	-0.529787	1.92188	0.31233	1.684	0.438337	-0.774646	-0.179956	0.601592	-0.0274798	-1.5524	3.19335	-1.05036	0.40987	-0.47366	3.02785	5.91528	-0.525278	-3.25841	-0.299394	2.45668	0.97523	-0.254104
-2.55431	-0.00659604	-0.501404	0.136031	0.667361	0.507515	-0.642324	1.37742	0.415975	2.39705	0.860808	-1.06106	-0.901122	0.705922	0.101212	-1.17132	3.102	-0.793782	-0.120797	-0.569015	2.78525	4.45428	-0.813224	-3.1602	-0.162495	2.56758	0.807979	-0.544794
-2.1106	0.00380554	-0.97163	0.197142	0.50863	0.526213	-0.804138	0.572252	0.401975	2.68875	1.39704	-1.15711	-1.63356	0.48737	0.340853	-1.02115	2.14157	-0.432814	0.0750194	-0.581261	3.16048	3.02074	-0.878631	-1.85804	-0.239167	2.33639	0.497764	-0.557569
-1.83382	0.303104	-1.56293	0.0753053	0.272547	0.428731	-0.862376	-0.101453	0.263607	2.31614	1.74239	-0.727003	-2.13202	0.135057	0.73285	-1.03626	0.875234	-0.335839	0.782511	-0.51703	4.1892	1.97372	-0.653361	-0.128746	-0.418974	1.78734	0.285266	-0.24848
-1.98481	0.73455	-1.9471	-0.104149	-0.0398299	0.204846	-0.576973	-0.250518	-0.00368705	1.32828	1.68933	0.276048	-2.2496	-0.148887	1.24616	-1.0371	0.00325018	-0.687228	1.44356	-0.385438	5.25639	1.51458	-0.252645	1.04793	-0.584744	1.05344	0.308544	0.284006
-2.60334	1.06092	-1.88712	-0.230218	-0.394425	-0.0700511	0.223501	0.331667	-0.367224	0.133301	1.25646	1.52025	-1.9615	-0.293026	1.71401	-0.944954	-0.0988846	-1.33252	1.52223	-0.197556	5.56387	1.60942	0.0574553	1.17665	-0.675712	0.327232	0.556792	0.842483
-3.51193	1.09856	-1.45633	-0.308446	-0.723123	-0.244308	1.4671	1.4871	-0.695087	-0.694131	0.699072	2.4967	-1.37067	-0.352754	1.89175	-0.871585	0.422836	-1.86445	0.84224	0.0489412	4.77309	2.01283	0.0259479	0.532421	-0.702549	-0.198848	0.921928	1.19994
-4.44045	0.799666	-1.01845	-0.447213	-0.949178	-0.177322	2.79929	2.69894	-0.770302	-0.76781	0.39929	2.85273	-0.699389	-0.402368	1.61521	-1.00493	1.06057	-1.88112	-0.331081	0.363241	3.28736	2.38715	-0.399406	-0.147837	-0.716893	-0.397055	1.27766	1.18183
-5.16991	0.260813	-0.93544	-0.740194	-1.02516	0.151549	3.7477	3.36418	-0.432832	-0.148384	0.683158	2.59267	-0.236928	-0.446867	0.946568	-1.40593	1.29479	-1.2281	-1.4972	0.721808	1.94781	2.46029	-1.0156	-0.290635	-0.767325	-0.258244	1.51184	0.748295
-5.60288	-0.329741	-1.23161	-1.15308	-0.961762	0.602574	3.98978	3.17595	0.247244	0.70721	1.63581	2.00871	-0.230222	-0.43147	0.18289	-1.88309	0.889569	-0.0683731	-2.24263	1.03741	1.41586	2.1398	-1.49193	0.0722883	-0.875452	0.099438	1.51732	0.0465574
-5.7393	-0.780941	-1.52312	-1.5229	-0.825767	0.949086	3.52317	2.31081	0.942844	1.2669	3.00121	1.43425	-0.755545	-0.319726	-0.305841	-2.07294	-0.00989075	1.23208	-2.44823	1.18808	1.7537	1.52016	-1.59927	0.3617	-1.03826	0.488191	1.21164	-0.614787
-5.60658	-0.987581	-1.30941	-1.67664	-0.700001	1.02146	2.61165	1.25327	1.2619	1.25099	4.24691	1.03635	-1.64292	-0.150519	-0.307659	-1.8353	-0.97575	2.29065	-2.2703	1.10159	2.49955	0.791252	-1.37446	-0.0796395	-1.23421	0.747094	0.617567	-0.896624
-5.20667	-0.973377	-0.397295	-1.56212	-0.628173	0.821392	1.56807	0.409308	1.02463	0.72134	4.80775	0.792819	-2.51294	-0.0171472	0.100298	-1.26433	-1.51624	2.84565	-1.96502	0.825573	3.0946	0.128668	-1.09102	-1.47823	-1.41562	0.814151	-0.0683865	-0.618139
-4.53419	-0.862198	0.903117	-1.26781	-0.587918	0.526806	0.568313	-0.152621	0.395443	-0.0701414	4.40015	0.621535	-2.93246	0.0077787	0.619157	-0.475484	-1.32468	2.81046	-1.71631	0.511779	3.26289	-0.349635	-1.04759	-3.4334	-1.50633	0.728576	-0.530999	0.116744
-3.67923	-0.797116	1.9829	-0.914176	-0.51775	0.384548	-0.358016	-0.631756	-0.242722	-0.865899	3.20881	0.510587	-2.6232	-0.069624	0.938668	0.291295	-0.458263	2.28069	-1.57405	0.314011	3.06924	-0.555833	-1.32928	-5.1339	-1.44059	0.574742	-0.5291	0.964473
-2.77247	-0.859583	2.37439	-0.530444	-0.375396	0.561262	-1.19593	-1.21111	-0.562785	-1.4474	1.79506	0.527266	-1.60627	-0.173497	0.931692	0.772346	0.658481	1.51857	-1.49358	0.278233	2.71072	-0.413311	-1.73099	-5.81875	-1.23816	0.419887	-0.0922693	1.55357
-1.9994	-1.03067	2.07349	-0.0542675	-0.174628	1.04411	-1.84207	-1.84989	-0.495528	-1.58446	0.762022	0.714252	-0.185886	-0.225378	0.704288	0.837985	1.44949	0.885	-1.40332	0.31499	2.3018	0.0858914	-1.9132	-5.18979	-1.04257	0.288684	0.456578	1.7251
-1.53838	-1.20164	1.49999	0.528778	0.0287991	1.64751	-2.15201	-2.32404	-0.224039	-1.06537	0.399906	0.9878	1.22453	-0.217998	0.492382	0.538863	1.52864	0.691626	-1.24891	0.277092	1.83855	0.786319	-1.6728	-3.54453	-1.04326	0.178529	0.708225	1.62758
-1.4564	-1.22014	1.15081	1.04589	0.179284	2.11706	-2.08401	-2.42781	-0.0175274	0.130775	0.565459	1.14642	2.3197	-0.242494	0.495225	0.0621019	0.953409	1.02709	-1.01207	0.0797951	1.30811	1.36434	-1.10939	-1.57999	-1.29923	0.0916703	0.46689	1.58946
-1.66632	-0.957816	1.23926	1.17071	0.248815	2.26588	-1.7712	-2.11901	-0.0556633	1.68131	0.881973	0.995764	3.02144	-0.444841	0.753777	-0.366129	0.201325	1.68426	-0.717933	-0.229015	0.784068	1.49693	-0.547524	-0.00597144	-1.60638	0.0598981	-0.0878197	1.85229
-1.97773	-0.381429	1.60012	0.656947	0.240138	2.06046	-1.42575	-1.49141	-0.353354	3.00518	1.102	0.491197	3.43772	-0.928351	1.13788	-0.594457	-0.135169	2.27517	-0.427177	-0.494846	0.406019	1.12546	-0.278846	0.806237	-1.56342	0.147076	-0.512124	2.35561
-2.20681	0.405857	1.9015	-0.404748	0.192913	1.60712	-1.16042	-0.647715	-0.788846	3.59999	1.34228	-0.217404	3.71766	-1.65746	1.44251	-0.619373	0.273035	2.47811	-0.201287	-0.551499	0.277362	0.600585	-0.339958	0.962109	-0.839837	0.420055	-0.40569	2.74092
-2.272	1.17697	1.9517	-1.54669	0.204594	1.05912	-0.90929	0.37583	-1.17759	3.38604	1.99148	-0.874299	3.92042	-2.43295	1.53286	-0.574509	1.30768	2.24413	-0.052296	-0.320123	0.386763	0.533769	-0.508083	0.924423	0.548055	0.890614	0.314401	2.59465
-2.22238	1.68997	1.83826	-2.1807	0.427204	0.523768	-0.531867	1.57213	-1.33817	2.7723	3.35014	-1.27076	3.98924	-2.97611	1.4398	-0.627624	2.52899	1.81266	0.0848487	0.13785	0.620849	1.39675	-0.507418	1.22567	2.19499	1.46087	1.36978	1.77045
-2.18484	1.90941	1.81033	-1.97385	0.991633	0.0450668	0.00623495	2.88402	-1.1601	2.38353	5.29069	-1.35138	3.8421	-3.08416	1.32641	-0.817799	3.48989	1.53093	0.32484	0.63302	0.848699	3.13546	-0.243961	2.13553	3.56355	1.92878	2.31729	0.551067
-2.22811	1.86984	2.03956	-1.04897	1.87937	-0.337563	0.566713	4.18184	-0.718438	2.65581	7.22757	-1.21221	3.48972	-2.75427	1.33858	-1.08871	3.9928	1.61339	0.757507	0.925338	1.00208	5.10006	0.12535	3.47311	4.34495	2.08844	2.82017	-0.490824
-2.34745	1.68952	2.47234	0.143137	2.84557	-0.534062	0.961942	5.30979	-0.154485	3.58291	8.44426	-1.01617	3.0513	-2.18456	1.45959	-1.33792	4.12272	2.00481	1.37505	0.846282	1.08773	6.38506	0.333632	4.89878	4.62778	1.87623	2.80163	-0.851034
-2.51871	1.47668	2.88337	1.15663	3.49645	-0.433452	1.14787	6.13092	0.398988	4.75163	8.53131	-0.899272	2.74371	-1.64971	1.50649	-1.48629	4.08406	2.42403	2.05475	0.408148	1.13209	6.37268	0.225858	5.89107	4.74198	1.44189	2.40994	-0.415328
-2.67163	1.20953	3.06893	1.80824	3.51347	-0.00972867	1.28836	6.49627	0.752366	5.6023	7.60158	-0.920783	2.70351	-1.34269	1.29226	-1.55122	4.00448	2.54624	2.61463	-0.182053	1.11879	5.11073	-0.121976	6.14839	4.92964	1.10497	1.87115	0.487511
-2.72726	0.763119	3.01611	2.17623	2.88321	0.597654	1.61292	6.25017	0.821302	5.7421	6.14387	-1.06042	2.87119	-1.2905	0.820211	-1.62635	3.8527	2.20788	2.90984	-0.644077	0.982824	3.26269	-0.471849	5.84105	5.13715	1.14591	1.36046	1.32524
-2.68077	0.065693	2.91082	2.3999	1.95961	1.12416	2.18925	5.47568	0.694312	5.14688	4.67556	-1.23834	3.04615	-1.38281	0.327821	-1.78078	3.49907	1.51565	2.90966	-0.815065	0.670727	1.66957	-0.608798	5.34639	5.09859	1.61631	0.966094	1.70366
-2.56575	-0.759545	2.97761	2.49596	1.29283	1.33059	2.8178	4.25382	0.543513	4.15937	3.49131	-1.34548	3.05707	-1.4679	0.119372	-1.95594	2.84425	0.797816	2.70766	-0.763201	0.215126	0.841285	-0.485469	5.00421	4.61171	2.3197	0.724354	1.56974
-2.46004	-1.41053	3.28542	2.35333	1.32487	1.15126	3.15258	2.87917	0.477669	3.29161	2.66855	-1.28868	2.9058	-1.44017	0.317532	-1.96039	1.91976	0.423029	2.46053	-0.71898	-0.24096	0.735539	-0.221648	4.94548	3.74746	2.96538	0.657109	1.16841
-2.41421	-1.59239	3.69178	1.88316	2.14458	0.730374	2.96029	1.85733	0.449999	2.94363	2.23216	-1.05207	2.76065	-1.27544	0.746474	-1.59914	0.903442	0.58872	2.29618	-0.867056	-0.494652	0.9451	0.0136528	5.08747	2.81766	3.35749	0.770227	0.828278
-2.48423	-1.23179	3.98296	1.16453	3.44882	0.333159	2.32013	1.63143	0.306031	3.20455	2.25376	-0.7203	2.80482	-1.01675	1.05254	-0.858517	0.0475587	1.20206	2.24987	-1.17147	-0.379483	1.08857	0.121189	5.27784	2.15397	3.46478	1.02921	0.747193
-2.66713	-0.542778	4.08495	0.446669	4.7196	0.209964	1.61732	2.33078	-0.0427305	3.84951	2.77274	-0.390427	3.07359	-0.734622	0.969191	0.0058427	-0.437878	1.92446	2.26694	-1.39282	0.149778	1.0648	0.102572	5.4312	1.9031	3.34734	1.35545	0.913373
-2.89582	0.113277	4.14361	0.00434934	5.50149	0.499707	1.33711	3.71069	-0.500903	4.51176	3.64366	-0.178913	3.41727	-0.480617	0.51772	0.580784	-0.477142	2.35659	2.26325	-1.29655	0.991498	1.00081	0.0132837	5.54973	1.99262	3.05732	1.66137	1.18449
-3.09522	0.46381	4.38957	-0.0336856	5.6189	1.20055	1.7988	5.31084	-0.916317	4.90314	4.50911	-0.100864	3.60918	-0.249885	-0.00569698	0.556531	-0.138319	2.26129	2.19546	-0.880844	1.94068	1.02137	-0.0905672	5.65128	2.24833	2.63226	1.89772	1.43749
-3.22624	0.491384	4.91043	0.247773	5.21993	2.18412	2.99569	6.71123	-1.05248	4.95392	4.97826	-0.0485464	3.49673	0.0351703	-0.237368	-0.0502659	0.439464	1.69832	2.09161	-0.423024	2.76882	1.10124	-0.167647	5.70433	2.52689	2.16653	2.07134	1.66339
-3.28287	0.394766	5.54368	0.623111	4.63991	3.22869	4.6235	7.71707	-0.890595	4.81619	4.88406	0.105871	3.0789	0.484926	0.00614029	-0.89	1.13464	0.987252	2.0286	-0.288775	3.29389	1.12263	-0.18927	5.64069	2.75595	1.83619	2.21852	1.93654
-3.24116	0.327298	5.98799	0.866274	4.18847	4.07391	6.23076	8.38143	-0.551431	4.74662	4.40444	0.397032	2.47909	1.10336	0.605536	-1.50718	1.87086	0.509234	2.08343	-0.648827	3.42527	1.02872	-0.154951	5.43048	2.88841	1.79708	2.3584	2.29827
-3.03603	0.395183	6.02764	0.855178	4.00793	4.505	7.39263	8.79104	-0.193156	4.92825	3.94461	0.734378	1.86839	1.80495	1.21128	-1.63225	2.5706	0.463949	2.29242	-1.33011	3.20406	0.886937	-0.113857	5.1395	2.85334	2.03273	2.46388	2.67208
-2.6633	0.536357	5.67504	0.592232	4.08403	4.44554	7.98837	8.91761	0.0927223	5.3255	3.87682	0.971977	1.4014	2.43123	1.45638	-1.31904	3.10064	0.746905	2.63052	-1.92082	2.84075	0.803662	-0.144847	4.89829	2.56851	2.31863	2.4694	2.90067
-2.09587	0.568118	5.13191	0.166542	4.35796	4.00581	8.11555	8.59752	0.291533	5.67642	4.33445	1.01729	1.17602	2.77695	1.17613	-0.839473	3.28818	1.04534	3.0063	-2.04495	2.68897	0.796724	-0.284949	4.79015	2.00617	2.37505	2.31054	2.87966
-1.40079	0.363446	4.63639	-0.293712	4.80798	3.44064	7.74682	7.66635	0.369283	5.66176	5.18613	0.895091	1.19757	2.70447	0.5026	-0.445302	3.01789	1.09029	3.27802	-1.5959	3.08621	0.762901	-0.46945	4.75086	1.24971	2.08599	1.97732	2.66386
-0.757244	-0.0154925	4.33845	-0.659176	5.42039	3.02466	6.96069	6.19682	0.209236	5.15502	6.16003	0.715003	1.35195	2.24058	-0.222154	-0.200888	2.33372	0.895046	3.30736	-0.770619	4.10349	0.569674	-0.560837	4.5857	0.48427	1.57594	1.55531	2.43781
-0.355946	-0.350791	4.2799	-0.83772	6.10077	2.91494	6.05903	4.57851	-0.297698	4.36117	6.99292	0.554481	1.43101	1.57735	-0.658143	-0.00856196	1.45046	0.742055	3.04259	0.0871132	5.39276	0.1818	-0.464061	4.11919	-0.0863119	1.06478	1.22162	2.36695
-0.296097	-0.372669	4.4415	-0.817651	6.6488	3.08718	5.45296	3.19891	-1.0438	3.72142	7.50595	0.465231	1.24166	0.982973	-0.667279	0.225996	0.650789	0.797307	2.57289	0.692526	6.32476	-0.290829	-0.229653	3.36505	-0.347822	0.645592	1.17264	2.46091
-0.547389	0.0832106	4.77401	-0.692719	6.85484	3.38329	5.28387	2.62646	-1.68468	3.6076	7.59217	0.439301	0.758164	0.675513	-0.373682	0.452346	0.143618	1.19166	2.08794	0.93403	6.40052	-0.664748	-0.0404678	2.56292	-0.337572	0.215592	1.5046	2.5735
-0.983819	0.911567	5.18308	-0.636164	6.64539	3.63106	5.6042	2.92058	-1.77134	3.96862	7.20967	0.430956	0.205182	0.724018	-0.0575003	0.486133	-0.00665351	1.79598	1.74796	0.858229	5.65113	-0.81602	-0.0775593	2.03057	-0.214597	-0.362005	2.1212	2.53989
-1.45091	1.88615	5.51511	-0.816446	6.14693	3.75258	6.16758	3.72464	-1.27927	4.47562	6.48855	0.406249	-0.0295673	1.02238	0.0309697	0.163101	0.159919	2.27105	1.56438	0.586502	4.67679	-0.768644	-0.372071	1.94136	-0.156122	-0.998956	2.74893	2.32895
-1.85218	2.6982	5.60442	-1.29024	5.6094	3.79498	6.68455	4.56122	-0.569505	4.71186	5.59227	0.363134	0.359976	1.34596	-0.188883	-0.49259	0.579836	2.34196	1.40231	0.241984	4.23141	-0.668535	-0.76716	2.20652	-0.252065	-1.36191	3.07394	2.07895
-2.15421	3.05356	5.37715	-1.93693	5.25463	3.87344	6.81636	4.95121	-0.0955518	4.58408	4.68524	0.318671	1.35013	1.46249	-0.607209	-1.22581	1.1852	1.98368	1.11195	-0.0827711	4.64552	-0.667163	-1.02184	2.55063	-0.469033	-1.33475	2.92053	1.98889
-2.29947	2.79497	4.93317	-2.49037	5.16917	4.06928	6.5596	4.67005	-0.137561	4.2122	3.86826	0.281448	2.53238	1.24021	-1.00991	-1.67716	1.84483	1.4054	0.672347	-0.336441	5.54972	-0.81344	-0.971935	2.70663	-0.700112	-0.854274	2.35294	2.15649
-2.25013	1.97987	4.52206	-2.6736	5.30606	4.34888	6.26812	3.93778	-0.655411	3.92435	3.22299	0.252934	3.32985	0.696437	-1.20566	-1.59733	2.326	0.882358	0.21665	-0.519381	6.1354	-1.04127	-0.623816	2.57155	-0.853564	-0.0978167	1.63587	2.4901
-2.0256	0.925366	4.40502	-2.36815	5.56253	4.5586	6.30893	3.23692	-1.38597	4.03206	2.71747	0.226631	3.36005	-0.0308022	-1.12019	-1.0051	2.37872	0.578066	-0.0799286	-0.682678	5.75449	-1.25167	-0.122011	2.2176	-0.912003	0.486008	1.08878	2.75903
-1.71223	0.101741	4.68871	-1.7027	5.8538	4.51157	6.75514	2.84014	-2.06446	4.51421	2.27629	0.195585	2.68889	-0.753516	-0.809592	-0.185651	1.91296	0.486974	-0.142829	-0.888764	4.3967	-1.40493	0.363164	1.77906	-0.924936	0.607535	0.930059	2.7435
-1.4182	-0.287366	5.24926	-0.979829	6.13339	4.12448	7.33719	3.00855	-2.32716	5.15831	1.88027	0.159753	1.78346	-1.29658	-0.392722	0.465988	1.1104	0.514045	-0.0478293	-1.14092	2.70486	-1.53734	0.729761	1.32344	-0.951903	0.360131	1.19209	2.37553
-1.33724	-0.0760355	5.80475	-0.479312	6.37163	3.51459	7.67001	3.71341	-2.0845	5.68149	1.61958	0.124298	1.18764	-1.53508	0.0420343	0.652852	0.338046	0.590282	0.0517129	-1.34257	1.55507	-1.69577	0.957925	0.812652	-1.00895	0.088961	1.72878	1.77091
-1.61269	0.594825	6.08678	-0.28845	6.53554	2.97194	7.64654	4.63719	-1.56553	5.88285	1.54291	0.0922934	1.13486	-1.42331	0.47805	0.327264	-0.0942643	0.710785	0.0447434	-1.34724	1.51746	-1.86293	1.0596	0.182772	-1.06292	0.102836	2.29029	1.13439
-2.20772	1.28415	5.9895	-0.299658	6.59544	2.79804	7.36917	5.52474	-1.05978	5.71591	1.5273	0.0608795	1.43361	-1.02154	0.925243	-0.277852	-0.138428	0.881312	-0.0686475	-1.08018	2.53726	-1.95277	1.02916	-0.52368	-1.07391	0.468698	2.62712	0.619079
-2.88976	1.56383	5.59584	-0.368341	6.54609	3.10915	6.9527	6.16208	-0.73757	5.2309	1.31622	0.0273838	1.7879	-0.490398	1.33769	-0.87439	-0.00711423	1.0612	-0.198088	-0.625794	3.99186	-1.8866	0.845107	-1.09234	-1.04316	1.01457	2.58981	0.254644
-3.3415	1.29506	5.07833	-0.473781	6.41319	3.75144	6.48062	6.49592	-0.653506	4.50108	0.709986	-0.00969153	1.79288	-0.0244023	1.5886	-1.28648	0.0205857	1.18475	-0.239045	-0.185409	5.05612	-1.68082	0.51881	-1.22118	-1.01905	1.48262	2.19127	-0.0086642
-3.34631	0.697475	4.56577	-0.724849	6.23383	4.40509	5.9798	6.59936	-0.822803	3.62343	-0.23536	-0.0432829	1.30604	0.248447	1.54889	-1.27136	-0.185393	1.24275	-0.141799	0.071646	5.15752	-1.46051	0.140435	-0.71983	-1.05426	1.68333	1.60242	-0.203196
-2.9167	0.186821	4.08059	-1.20842	6.0299	4.80563	5.48062	6.53267	-1.23162	2.76184	-1.17426	-0.0596724	0.524286	0.325678	1.21027	-0.789791	-0.540681	1.32602	0.0675196	0.132249	4.26581	-1.37602	-0.129687	0.321573	-1.15493	1.56188	1.07621	-0.300258
-2.26078	0.0968984	3.57959	-1.83668	5.80337	4.90863	5.09447	6.29247	-1.77253	2.13793	-1.65958	-0.0492722	-0.2338	0.297913	0.734473	-0.0865583	-0.860118	1.56577	0.314767	0.12627	2.85389	-1.48952	-0.133258	1.5365	-1.2715	1.19434	0.833581	-0.257429
-1.61422	0.468175	3.043	-2.35215	5.56189	4.86676	4.98229	5.91896	-2.20268	1.93349	-1.43702	-0.0135931	-0.74065	0.256689	0.364255	0.446667	-1.03274	2.01142	0.526008	0.19505	1.56469	-1.73179	0.195533	2.46757	-1.34087	0.762409	0.968521	-0.0912805
-1.08323	1.03261	2.52795	-2.49703	5.3531	4.84977	5.22579	5.50089	-2.25656	2.1759	-0.639246	0.047199	-0.936918	0.22733	0.25539	0.471241	-1.1055	2.55602	0.660918	0.369669	0.812209	-1.96823	0.785091	2.79666	-1.33853	0.505149	1.41638	0.114577
-0.632866	1.39338	2.14673	-2.19889	5.27289	4.87528	5.73079	5.1769	-1.93799	2.70753	0.268177	0.151007	-0.884419	0.179157	0.366659	-0.10866	-1.21327	2.98147	0.713011	0.565999	0.586244	-2.11088	1.45389	2.46531	-1.29151	0.61583	1.99109	0.278534
-0.203451	1.27939	1.99666	-1.61519	5.42918	4.80445	6.26033	5.08996	-1.38613	3.26896	0.770715	0.309897	-0.684343	0.0843788	0.499156	-1.07027	-1.42908	3.09308	0.687674	0.683433	0.571082	-2.17128	1.98115	1.64721	-1.24484	1.1044	2.46566	0.391414
0.197094	0.714267	2.10027	-1.01113	5.87797	4.49903	6.56609	5.24797	-0.883548	3.6324	0.639892	0.568695	-0.435462	-0.045173	0.449935	-1.97744	-1.68051	2.84288	0.586864	0.700871	0.449916	-2.21373	2.17442	0.647695	-1.22156	1.72923	2.6623	0.511358
0.439319	-0.0048855	2.39533	-0.586554	6.57759	3.98178	6.50381	5.47007	-0.70346	3.69683	0.0953415	0.919776	-0.232615	-0.178081	0.154692	-2.41499	-1.81684	2.3593	0.417751	0.681977	0.14173	-2.27267	1.92035	-0.19724	-1.21729	2.09738	2.52417	0.686728
0.412701	-0.504287	2.77056	-0.389518	7.40176	3.43845	6.06476	5.61297	-0.893463	3.4995	-0.327067	1.24427	-0.158748	-0.307153	-0.283796	-2.20769	-1.7603	1.8745	0.212743	0.698779	-0.198954	-2.32746	1.2331	-0.622303	-1.22756	1.90528	2.14476	0.882224
0.148935	-0.575221	3.11207	-0.356121	8.20814	3.05582	5.35552	5.70213	-1.27197	3.15664	-0.142469	1.35723	-0.248695	-0.460104	-0.683252	-1.49278	-1.57746	1.6009	0.032511	0.756373	-0.379567	-2.35298	0.292497	-0.549555	-1.26881	1.14836	1.73518	0.977762
-0.198277	-0.294026	3.33034	-0.404575	8.90789	2.85595	4.58304	5.86467	-1.63652	2.7819	0.739024	1.14082	-0.458009	-0.661717	-0.903557	-0.617577	-1.38072	1.62514	-0.0607561	0.788001	-0.369238	-2.37205	-0.579987	-0.160431	-1.36354	0.123451	1.53013	0.844866
-0.485027	0.0661726	3.36882	-0.488761	9.4733	2.69611	4.03031	6.19389	-1.7248	2.43666	1.93612	0.676263	-0.679327	-0.890156	-0.917065	0.057948	-1.16073	1.87474	-0.0424276	0.716522	-0.326417	-2.43517	-1.04958	0.182961	-1.50192	-0.787013	1.66955	0.445977
-0.706416	0.261325	3.21625	-0.584434	9.87539	2.44133	3.95882	6.86066	-1.47465	2.14162	2.68251	0.244682	-0.812175	-1.0802	-0.798687	0.331419	-0.756979	2.18186	0.0544916	0.521241	-0.444006	-2.54369	-0.956893	0.178527	-1.62124	-1.36927	2.11801	-0.112525
-0.983673	0.255677	2.93056	-0.655898	10.0178	2.14035	4.44116	7.73409	-1.0426	1.92639	2.68297	0.149762	-0.843384	-1.17495	-0.662555	0.216949	-0.0525943	2.41351	0.155461	0.254101	-0.760653	-2.60811	-0.436646	-0.175571	-1.63347	-1.66171	2.66911	-0.615776
-1.36464	0.205514	2.64442	-0.657758	9.75128	2.02231	5.25033	8.36285	-0.599354	1.85327	1.79801	0.476506	-0.786801	-1.16919	-0.591275	-0.11164	0.775493	2.57826	0.186718	-0.000662006	-1.10769	-2.50409	0.146996	-0.560133	-1.49196	-1.82265	3.03277	-0.854815
-1.84332	0.269245	2.51337	-0.572266	8.9844	2.2983	5.94822	8.32908	-0.341576	1.97438	0.369693	0.988994	-0.633116	-1.09163	-0.594379	-0.432018	1.24304	2.81538	0.116752	-0.18436	-1.2358	-2.18407	0.429085	-0.587454	-1.24981	-1.93405	2.95849	-0.754319
-2.28508	0.423902	2.61523	-0.43532	7.80606	2.93758	6.1583	7.58748	-0.333526	2.2608	-0.888355	1.27905	-0.319433	-0.945971	-0.613038	-0.562884	0.893393	3.25659	-0.0278381	-0.294897	-1.01044	-1.73567	0.277117	-0.129456	-1.05571	-1.93232	2.33826	-0.4232
-2.49507	0.462835	2.87554	-0.313246	6.50927	3.62073	5.81827	6.53082	-0.503253	2.59308	-1.39122	1.06863	0.21884	-0.692501	-0.565265	-0.394869	-0.25878	3.86661	-0.182506	-0.376756	-0.514207	-1.32136	-0.145735	0.56245	-1.07066	-1.71121	1.2545	-0.0794681
-2.37067	0.180103	3.09946	-0.244873	5.47788	3.92554	5.19696	5.72406	-0.744768	2.85096	-1.02839	0.427356	0.926735	-0.318224	-0.404087	0.115511	-1.59429	4.40473	-0.293699	-0.488416	0.0174789	-1.04829	-0.528865	1.05183	-1.35334	-1.27141	-0.0359486	0.103697
-1.97793	-0.426345	3.10987	-0.204669	5.00854	3.61097	4.66526	5.49803	-0.972127	3.02659	-0.166649	-0.272557	1.57067	0.0682333	-0.153087	0.93698	-2.27081	4.55908	-0.370261	-0.672167	0.360858	-0.891264	-0.647521	1.05695	-1.80159	-0.763691	-1.17613	0.1113
-1.51527	-1.11381	2.88977	-0.130939	5.18212	2.78764	4.42982	5.71406	-1.1119	3.23606	0.633608	-0.626013	1.8534	0.241912	0.101826	1.91931	-1.86558	4.16204	-0.496525	-0.934054	0.43287	-0.74939	-0.4971	0.652062	-2.20841	-0.396459	-1.82351	0.0662707
-1.18695	-1.54637	2.60826	-0.0034174	5.84911	1.85353	4.44653	5.885	-1.09327	3.59301	0.970884	-0.470696	1.65377	0.0094195	0.257623	2.76542	-0.74713	3.32351	-0.77783	-1.22895	0.299549	-0.589648	-0.241576	0.18381	-2.40254	-0.305999	-1.76887	0.0959831
-1.03464	-1.50631	2.50151	0.102039	6.71241	1.24745	4.53775	5.55908	-0.882127	4.056	0.790558	0.0401004	1.18349	-0.616445	0.247654	3.10633	0.169004	2.3803	-1.22143	-1.45579	0.08879	-0.533478	-0.0493243	0.00107524	-2.36817	-0.494528	-1.01467	0.205442
-1.0102	-1.00722	2.70216	0.0490768	7.45082	1.19739	4.56437	4.67456	-0.538852	4.40902	0.323257	0.593962	0.876284	-1.38837	0.072534	2.69753	0.115186	1.69896	-1.67809	-1.48388	-0.101116	-0.776607	0.0293879	0.228366	-2.24651	-0.852464	0.215947	0.2685
-1.00706	-0.257554	3.14879	-0.242793	7.83432	1.62785	4.51233	3.62981	-0.230942	4.41499	-0.123755	0.94762	1.05123	-1.98911	-0.205496	1.6225	-0.931665	1.47303	-2.00882	-1.22152	-0.232451	-1.38377	0.0513406	0.738701	-2.21641	-1.21448	1.5381	0.140308
-0.95128	0.462284	3.62989	-0.697154	7.79837	2.26254	4.47726	3.03632	-0.155969	4.01123	-0.344863	1.04338	1.58807	-2.24695	-0.495022	0.324796	-2.2209	1.64743	-1.98485	-0.696941	-0.30926	-2.13818	0.0805255	1.29648	-2.35258	-1.41233	2.51419	-0.211281
-0.876824	0.922909	3.90768	-1.09847	7.45007	2.817	4.60005	3.33385	-0.41124	3.37151	-0.283671	0.962843	1.9481	-2.21014	-0.711611	-0.606404	-2.77349	2.00015	-1.53395	-0.088065	-0.358632	-2.61258	0.120369	1.71951	-2.57725	-1.32753	2.79391	-0.666128
-0.876967	1.02759	3.82806	-1.23643	6.99659	3.14194	4.97954	4.49544	-0.907916	2.78939	0.0172194	0.813513	1.82798	-2.03172	-0.799693	-0.768464	-2.06734	2.30255	-0.83428	0.346541	-0.430884	-2.45166	0.144747	1.94308	-2.73878	-0.944339	2.25574	-1.02789
-0.95753	0.843592	3.36971	-1.06556	6.62679	3.25638	5.56961	6.08208	-1.40552	2.50205	0.469435	0.667418	1.29077	-1.803	-0.737983	-0.152173	-0.36119	2.44218	-0.179047	0.412602	-0.587849	-1.65797	0.174797	1.99086	-2.74349	-0.369311	1.09085	-1.14469
-1.03494	0.569746	2.64221	-0.742278	6.41411	3.22756	6.125	7.64159	-1.65111	2.60309	0.931289	0.576136	0.505271	-1.50949	-0.536291	0.920903	1.52337	2.44035	0.207748	0.107104	-0.853202	-0.638778	0.294388	1.92896	-2.62881	0.216747	-0.241389	-0.98306
-0.978449	0.432346	1.84939	-0.502891	6.30071	3.12966	6.29983	8.59494	-1.52544	3.07284	1.21952	0.59412	-0.179243	-1.13917	-0.229395	2.04697	2.73678	2.38054	0.277095	-0.372186	-1.15873	0.0483661	0.567549	1.84214	-2.5236	0.65456	-1.20537	-0.620389
-0.737647	0.549805	1.21577	-0.484957	6.16908	3.04179	5.90228	8.65917	-1.09939	3.83194	1.27198	0.749974	-0.495812	-0.805936	0.131283	2.95052	2.85969	2.31929	0.130904	-0.754108	-1.3573	0.0643426	0.93903	1.80307	-2.53918	0.878509	-1.44816	-0.188165
-0.426954	0.856364	0.889189	-0.639991	5.94807	3.0206	5.11809	7.98416	-0.57892	4.7343	1.02622	0.989018	-0.461619	-0.732568	0.485645	3.5096	2.03159	2.24476	-0.0864541	-0.869207	-1.32407	-0.510999	1.23377	1.80979	-2.68653	0.909618	-0.977911	0.184049
-0.253908	1.15394	0.875716	-0.797553	5.67853	3.07208	4.46124	6.96623	-0.187458	5.53249	0.564951	1.16562	-0.256988	-1.08159	0.767678	3.65061	0.76424	2.09892	-0.284212	-0.739807	-1.07118	-1.28269	1.27974	1.73973	-2.88421	0.789028	-0.149573	0.401639
-0.333656	1.26437	1.06427	-0.807906	5.49224	3.16496	4.42033	6.02234	-0.0514959	5.92186	0.100965	1.12551	-0.00559881	-1.77842	0.906133	3.28218	-0.374637	1.83194	-0.445797	-0.519081	-0.766003	-1.83392	1.05282	1.40116	-3.04025	0.528568	0.53508	0.421718
-0.580207	1.1652	1.32632	-0.638023	5.51722	3.14327	5.07333	5.43613	-0.136363	5.70101	-0.183127	0.826609	0.29492	-2.49246	0.837218	2.36008	-1.01966	1.44629	-0.587423	-0.337058	-0.620266	-1.96767	0.71191	0.683222	-3.13056	0.131526	0.69153	0.260697
-0.846	0.999997	1.60049	-0.359771	5.77583	2.80561	6.01839	5.31031	-0.266227	4.93976	-0.290223	0.397276	0.664995	-2.81645	0.536923	1.00876	-1.11099	1.00822	-0.714307	-0.184904	-0.737529	-1.74846	0.489126	-0.314076	-3.20511	-0.344276	0.228386	-0.0151185
-0.925658	0.95648	1.8857	-0.0725532	6.15025	2.09972	6.69948	5.6004	-0.242232	3.98734	-0.410081	0.0731867	1.02436	-2.52759	0.0552228	-0.447985	-0.836599	0.627155	-0.815846	0.0700137	-1.04576	-1.38562	0.528657	-1.30157	-3.32022	-0.760762	-0.65281	-0.322677
-0.795773	1.112	2.16668	0.15542	6.44261	1.23409	6.84294	6.17044	-0.00998788	3.26876	-0.667326	0.0503281	1.2179	-1.74842	-0.481068	-1.60905	-0.470988	0.413708	-0.888259	0.557554	-1.36233	-1.09606	0.803534	-1.97228	-3.46285	-0.955356	-1.61001	-0.602724
-0.648578	1.36592	2.37047	0.288814	6.48628	0.590861	6.62298	6.8298	0.248586	3.01237	-1.18669	0.356885	1.16299	-0.890627	-0.910888	-2.19135	-0.206565	0.428894	-0.944851	1.27326	-1.52494	-1.03119	1.15688	-2.17299	-3.54195	-0.836593	-2.35281	-0.834332
-0.603999	1.50443	2.41377	0.303153	6.23085	0.486838	6.43318	7.35933	0.213983	3.12928	-1.90105	0.830675	0.952714	-0.41085	-1.10328	-2.15874	-0.07331	0.642287	-0.997039	2.04505	-1.4826	-1.25415	1.40542	-1.93408	-3.46279	-0.436377	-2.75156	-1.00766
-0.739801	1.3446	2.29101	0.191503	5.75252	0.96091	6.49852	7.56137	-0.310554	3.33382	-2.54824	1.21137	0.795298	-0.535989	-1.00384	-1.70641	0.0195697	0.922763	-1.03318	2.62193	-1.29574	-1.72612	1.41624	-1.37508	-3.22068	0.117441	-2.81533	-1.08191
-0.992532	0.855233	2.1	0.00265958	5.20272	1.74923	6.65756	7.34627	-1.17555	3.37867	-2.8613	1.283	0.844855	-1.1382	-0.644017	-1.13265	0.175191	1.08227	-1.03038	2.82049	-1.0719	-2.30467	1.13257	-0.628177	-2.92496	0.666986	-2.59631	-0.979191
-1.12841	0.179024	1.96883	-0.144645	4.74082	2.45852	6.51772	6.81494	-1.91076	3.19881	-2.73963	0.981423	1.08942	-1.836	-0.122499	-0.692377	0.427559	0.971307	-0.995269	2.63014	-0.894776	-2.78678	0.587826	0.137542	-2.72162	1.06936	-2.12835	-0.63691
-0.981089	-0.447244	1.95707	-0.122267	4.48423	2.8007	5.99206	6.26063	-2.01876	2.88319	-2.29457	0.414283	1.39635	-2.24171	0.427121	-0.509193	0.733719	0.587438	-0.986979	2.20942	-0.785484	-2.99643	-0.0693826	0.674458	-2.67758	1.21284	-1.45684	-0.0822609
-0.591778	-0.81297	2.03047	0.0954815	4.48102	2.72929	5.26981	6.0391	-1.32216	2.56653	-1.75961	-0.205844	1.65899	-2.18245	0.879354	-0.564692	1.01048	0.126627	-1.0829	1.77764	-0.705843	-2.8652	-0.584182	0.735816	-2.72904	1.03992	-0.708372	0.540743
-0.160974	-0.819787	2.12433	0.364117	4.7019	2.41471	4.57813	6.34856	-0.0973584	2.3636	-1.33913	-0.67143	1.88182	-1.75806	1.16577	-0.740523	1.16621	-0.0837656	-1.30416	1.4742	-0.596514	-2.45048	-0.696149	0.27227	-2.73992	0.587968	-0.0894041	1.02819
0.112247	-0.497945	2.21505	0.430685	5.05361	2.11182	4.28076	7.05814	1.09524	2.35845	-1.10283	-0.87168	2.09924	-1.22546	1.30354	-0.881903	1.12	0.233965	-1.56705	1.28096	-0.431275	-1.88624	-0.304968	-0.433907	-2.61742	0.00466811	0.232142	1.22196
0.203005	0.0299904	2.3198	0.109854	5.41336	2.01956	4.55477	7.73287	1.73988	2.58151	-0.992162	-0.818083	2.34846	-0.815522	1.36904	-0.86141	0.832914	1.10724	-1.71648	1.06288	-0.25433	-1.31114	0.423986	-0.867669	-2.38584	-0.505974	0.270249	1.08642
0.186201	0.601668	2.43396	-0.55004	5.67095	2.19937	5.23421	7.88045	1.61996	2.9592	-0.918875	-0.598238	2.58348	-0.613347	1.41863	-0.62652	0.349086	2.23239	-1.62955	0.697453	-0.165901	-0.821679	1.127	-0.581442	-2.16538	-0.785925	0.229696	0.705118
0.155949	1.06622	2.49087	-1.25253	5.7584	2.57902	6.0145	7.27037	0.866415	3.31117	-0.864263	-0.301089	2.70438	-0.564122	1.41917	-0.213327	-0.199795	3.10087	-1.31228	0.196722	-0.252956	-0.462763	1.45898	0.520781	-2.08404	-0.797655	0.322214	0.213599
0.145632	1.33549	2.40426	-1.6274	5.65675	3.03931	6.69651	6.13495	-0.168318	3.45265	-0.889651	0.0263416	2.6539	-0.566071	1.26595	0.282781	-0.660598	3.28787	-0.908146	-0.269751	-0.513444	-0.236857	1.30203	2.11774	-2.19148	-0.616769	0.52801	-0.27133
0.111269	1.42395	2.15943	-1.4824	5.38574	3.43667	7.20997	5.03304	-1.09434	3.33905	-1.0458	0.36591	2.4556	-0.557146	0.893986	0.766364	-0.957074	2.73197	-0.604978	-0.469503	-0.841963	-0.114983	0.809511	3.64424	-2.42425	-0.364687	0.536875	-0.678119
0.0130548	1.44303	1.857	-0.950031	4.99168	3.68517	7.45301	4.28302	-1.63089	3.11882	-1.26059	0.692171	2.17118	-0.529371	0.386423	1.19699	-1.13303	1.80932	-0.509093	-0.25513	-1.09691	-0.0527143	0.268856	4.56194	-2.63269	-0.150909	-0.0245509	-0.964858
-0.111476	1.52893	1.65218	-0.414668	4.54521	3.78827	7.37221	4.1601	-1.67927	3.03484	-1.31228	0.966508	1.84496	-0.482787	-0.0373622	1.6058	-1.29272	1.11992	-0.583918	0.330516	-1.19141	-0.0194485	-0.0899916	4.56773	-2.65869	-0.0650255	-1.23225	-1.10127
-0.207891	1.73886	1.63502	-0.262759	4.14468	3.80843	7.00093	4.62615	-1.32047	3.25768	-0.933074	1.17244	1.51293	-0.387128	-0.167895	2.06159	-1.48588	1.09912	-0.696898	1.0565	-1.12641	-0.0293494	-0.195233	3.6693	-2.43921	-0.188692	-2.67731	-1.08072
-0.195828	1.99534	1.76022	-0.624781	3.90677	3.81768	6.43577	5.36537	-0.748949	3.78792	0.0135607	1.34467	1.24144	-0.203931	0.0334322	2.60358	-1.641	1.71081	-0.730192	1.61268	-0.94865	-0.144332	-0.102653	2.14475	-2.0808	-0.568995	-3.6461	-0.950859
-0.0939986	2.13451	1.8944	-1.28338	3.92927	3.85787	5.78478	6.07061	-0.171596	4.48335	1.4	1.54207	1.07786	0.0466867	0.401731	3.17967	-1.6134	2.45036	-0.663589	1.76468	-0.698624	-0.433232	0.0943407	0.432861	-1.82697	-1.14638	-3.56496	-0.816164
-0.0363463	2.03212	1.94183	-1.80921	4.23798	3.92825	5.11544	6.61384	0.277534	5.15234	2.8423	1.77829	1.12731	0.244196	0.692463	3.63338	-1.31666	2.67956	-0.570684	1.46939	-0.416604	-0.909628	0.324051	-1.00549	-1.88347	-1.70985	-2.37747	-0.779957
-0.156118	1.71133	1.93589	-1.83694	4.75643	4.00899	4.47071	7.02516	0.562404	5.62594	3.83211	1.98211	1.41746	0.208302	0.751995	3.76381	-0.829422	2.07308	-0.547001	0.887392	-0.189388	-1.49439	0.540735	-1.82187	-2.1891	-1.96298	-0.566458	-0.854463
-0.461684	1.34541	2.01058	-1.30495	5.33288	4.08545	3.95793	7.36464	0.706854	5.78536	3.98121	2.04014	1.84027	-0.188481	0.597532	3.43765	-0.381489	0.86365	-0.638602	0.289171	-0.151053	-2.03146	0.709708	-1.87988	-2.328	-1.69409	1.18356	-0.918573
-0.80842	1.15039	2.26969	-0.504892	5.81837	4.15578	3.79792	7.61795	0.735501	5.58177	3.38099	1.89491	2.23668	-0.914111	0.364369	2.68808	-0.221807	-0.287993	-0.822858	-0.0861963	-0.392621	-2.34245	0.806543	-1.29515	-1.73499	-0.932132	2.40751	-0.785776
-0.997295	1.24561	2.66258	0.0940803	6.14392	4.22607	4.21273	7.69755	0.645664	5.07362	2.24476	1.6069	2.51557	-1.7643	0.191139	1.73184	-0.473974	-0.705628	-1.03727	-0.137743	-0.852529	-2.27983	0.825252	-0.399059	-0.12146	0.0450373	3.04841	-0.357858
-0.927784	1.57746	2.97767	0.138259	6.34082	4.3126	5.18883	7.531	0.42856	4.45065	0.905936	1.28391	2.69889	-2.46999	0.142087	0.886364	-1.09355	-0.108811	-1.21575	0.076794	-1.31495	-1.75518	0.776567	0.381102	2.18692	0.873884	3.31647	0.248102
-0.67781	1.94976	2.97482	-0.387288	6.49161	4.42102	6.33388	7.1497	0.111997	3.98953	-0.297539	0.997782	2.87939	-2.85649	0.205452	0.431986	-1.93997	1.23904	-1.302	0.398794	-1.55556	-0.758522	0.679336	0.705194	4.31671	1.32387	3.39415	0.717568
-0.440828	2.13502	2.56647	-1.14867	6.65372	4.53204	7.03365	6.70256	-0.221078	3.93065	-1.18898	0.822112	3.0992	-2.93445	0.334315	0.489896	-2.86504	2.70958	-1.23968	0.653402	-1.52362	0.60112	0.562664	0.492358	5.34652	1.41129	3.25839	0.720572
-0.3595	2.00182	1.91149	-1.67055	6.81383	4.61486	6.87007	6.38426	-0.460193	4.33731	-1.7612	0.788295	3.28204	-2.85111	0.477817	0.968417	-3.72061	3.66678	-0.983402	0.710447	-1.39475	2.04609	0.475799	-0.0300623	4.90819	1.33489	2.75374	0.143639
-0.401732	1.59307	1.34538	-1.62507	6.89897	4.65764	5.98978	6.32633	-0.523029	5.03356	-2.07242	0.904019	3.28853	-2.74746	0.586537	1.6	-4.30179	3.7736	-0.575866	0.509502	-1.43376	3.14263	0.477538	-0.465099	3.44523	1.29812	1.82406	-0.801061
-0.388146	1.11367	1.18866	-1.0219	6.82636	4.68292	5.08608	6.51712	-0.401262	5.68074	-2.15299	1.16902	3.0514	-2.64837	0.613871	2.06391	-4.34195	3.09633	-0.101711	0.0726173	-1.77392	3.44241	0.592597	-0.50108	1.93427	1.35851	0.682156	-1.68674
-0.168742	0.82547	1.56108	-0.192521	6.55396	4.75456	4.93994	6.8015	-0.170923	5.96681	-2.00011	1.54184	2.67886	-2.4759	0.533413	2.15041	-3.6406	2.00015	0.285315	-0.477372	-2.29143	2.71993	0.769921	-0.100162	1.27679	1.40852	-0.250134	-2.13919
0.20394	0.897689	2.32066	0.407602	6.10489	4.91486	5.83648	6.97232	0.0349901	5.8011	-1.64367	1.91932	2.44623	-2.15619	0.360584	1.87831	-2.26154	0.93544	0.418514	-0.916278	-2.67594	1.15571	0.897334	0.52341	1.78822	1.2858	-0.617487	-2.07084
0.586786	1.29793	3.15715	0.452649	5.55998	5.11779	7.31156	6.91421	0.0808261	5.38764	-1.19764	2.17907	2.63787	-1.70733	0.149517	1.47866	-0.631289	0.235809	0.236772	-0.982679	-2.64561	-0.691426	0.882827	1.10016	3.09889	0.918633	-0.424052	-1.70757
0.72918	1.79662	3.77309	-0.0896274	5.02853	5.2245	8.45032	6.7082	-0.107131	5.11428	-0.82655	2.2588	3.24556	-1.23046	-0.0419592	1.24026	0.591435	0.00986217	-0.153221	-0.514872	-2.15382	-2.14239	0.742981	1.48905	4.46707	0.396734	-0.093303	-1.38946
0.515424	2.09119	4.03757	-0.965965	4.61421	5.08805	8.53319	6.60482	-0.491984	5.31046	-0.642879	2.19809	4.07142	-0.831297	-0.189279	1.3247	0.841657	0.150705	-0.533795	0.410242	-1.44518	-2.73317	0.616098	1.69185	5.2449	-0.0816967	-0.192534	-1.30614
0.0907533	1.97795	4.01967	-1.79574	4.39197	4.70443	7.54711	6.8524	-0.924228	6.01965	-0.628761	2.09797	4.83456	-0.562185	-0.301178	1.69043	-0.0199278	0.43418	-0.719568	1.44878	-0.920653	-2.41669	0.671404	1.73042	5.19682	-0.344604	-0.989865	-1.37981
-0.243223	1.4687	3.8852	-2.27472	4.40176	4.27043	6.18165	7.48667	-1.19871	6.93785	-0.663482	2.02839	5.27711	-0.432835	-0.378581	2.16999	-1.58919	0.641917	-0.678273	2.13309	-0.893876	-1.52044	0.972668	1.56383	4.52047	-0.363453	-2.18737	-1.38248
-0.242573	0.786716	3.73901	-2.30753	4.65111	3.96466	5.32935	8.24721	-1.14332	7.57334	-0.640352	1.96216	5.3188	-0.451389	-0.37543	2.61096	-3.11211	0.644736	-0.53341	2.12944	-1.39362	-0.516369	1.39986	1.16196	3.62529	-0.267089	-3.07287	-1.17143
0.102656	0.249756	3.54578	-2.01117	5.11494	4.04249	5.48378	8.715	-0.704188	7.54354	-0.566679	1.79364	5.08972	-0.626959	-0.214859	2.95385	-3.88561	0.419268	-0.451741	1.45524	-2.14417	0.233042	1.69629	0.654206	2.85089	-0.239966	-3.00521	-0.83043
0.547825	0.107406	3.20304	-1.61292	5.72837	4.55481	6.47593	8.59822	-0.00812431	6.80984	-0.551631	1.43254	4.81721	-0.92299	0.133932	3.2074	-3.62	0.0186747	-0.514193	0.502651	-2.74002	0.604003	1.61878	0.355031	2.30449	-0.378459	-1.86813	-0.598071
0.746882	0.418432	2.69697	-1.31241	6.38894	5.26273	7.69259	7.95959	0.720562	5.66738	-0.695714	0.902453	4.6786	-1.22474	0.582635	3.38696	-2.54323	-0.462565	-0.674533	-0.172679	-2.89483	0.673782	1.09368	0.569826	1.89083	-0.615244	-0.147181	-0.65875
0.481969	1.03217	2.176	-1.17512	7.01343	5.81869	8.54956	7.19782	1.22694	4.59905	-0.991525	0.366172	4.72656	-1.38447	0.93869	3.49343	-1.20749	-0.910493	-0.826326	-0.183067	-2.59301	0.587312	0.275812	1.31067	1.47264	-0.775178	1.41304	-0.986369
-0.153031	1.68441	1.84665	-1.10136	7.56589	5.98857	8.83842	6.77568	1.3317	3.96545	-1.3302	0.0495962	4.91471	-1.32917	1.0246	3.53667	-0.157204	-1.21145	-0.906815	0.447965	-2.05393	0.444691	-0.527324	2.17778	1.02138	-0.723931	2.29166	-1.37068
-0.794511	2.15163	1.78188	-0.890329	8.00185	5.76706	8.72125	6.89246	1.03339	3.82843	-1.59759	0.108445	5.17303	-1.13985	0.815321	3.54695	0.316221	-1.28558	-0.946331	1.29436	-1.56659	0.282856	-1.01569	2.55703	0.644261	-0.491696	2.45703	-1.59055
-1.19218	2.365	1.84152	-0.380416	8.29921	5.33674	8.52682	7.35157	0.524796	4.00948	-1.75782	0.526467	5.45597	-1.01786	0.471473	3.53756	0.208252	-1.12478	-1.02938	1.78744	-1.332	0.133879	-1.03986	2.02754	0.480687	-0.268661	2.25816	-1.57959
-1.07215	2.40843	1.80447	0.409262	8.44856	4.92945	8.46872	7.72009	0.0981466	4.27504	-1.84773	1.11643	5.73721	-1.1443	0.225407	3.45022	-0.33049	-0.802362	-1.20906	1.55755	-1.40113	0.0769448	-0.646772	0.685762	0.565715	-0.270023	2.07355	-1.45232
-0.483918	2.41043	1.59199	1.24237	8.44026	4.69569	8.53537	7.649	-0.0146346	4.48721	-1.90545	1.62418	5.98796	-1.53453	0.205804	3.1541	-1.14507	-0.432465	-1.44821	0.639837	-1.69069	0.213699	-0.0203706	-0.864792	0.776814	-0.572385	2.00076	-1.38723
0.297807	2.42424	1.35435	1.78757	8.28769	4.65051	8.57896	7.11646	0.228713	4.6323	-1.91641	1.86272	6.15795	-2.00721	0.344235	2.53451	-2.12974	-0.100273	-1.63425	-0.569163	-2.01791	0.577772	0.624293	-1.86594	0.906062	-1.04427	1.80549	-1.4793
0.955553	2.39579	1.32374	1.83029	8.04731	4.69555	8.4748	6.43808	0.664304	4.76192	-1.82577	1.78622	6.19945	-2.30121	0.440211	1.62303	-3.17843	0.180426	-1.65734	-1.54978	-2.14339	1.06764	1.12353	-1.86153	0.798768	-1.41897	1.14823	-1.68123
1.3091	2.23672	1.57448	1.41615	7.79079	4.67943	8.22313	6.05674	1.02801	4.92999	-1.59115	1.46756	6.10353	-2.25268	0.33158	0.659325	-4.11674	0.441655	-1.49416	-1.92987	-1.85721	1.48762	1.39426	-0.959073	0.453688	-1.45414	-0.0869883	-1.86004
1.38882	1.9254	1.93044	0.811002	7.53996	4.46246	7.94023	6.24679	1.11245	5.1621	-1.22042	1.02218	5.89682	-1.89564	0.0363835	0.00238462	-4.70371	0.69073	-1.23278	-1.63701	-1.10606	1.68357	1.42575	0.252699	0.0171859	-1.07055	-1.60887	-1.89876
1.32316	1.54345	2.11377	0.313129	7.2318	3.96995	7.76787	6.9044	0.875622	5.43873	-0.770884	0.563508	5.59343	-1.42013	-0.241216	-0.0760823	-4.72389	0.869064	-1.01527	-0.876963	-0.0782701	1.65497	1.26112	1.05121	-0.315125	-0.391007	-2.83569	-1.75964
1.20945	1.22595	1.99104	0.0722708	6.77308	3.22634	7.76875	7.56368	0.444579	5.67856	-0.334992	0.218723	5.15283	-1.04232	-0.246206	0.430792	-4.11304	0.892962	-0.937816	0.0145344	0.84923	1.52815	0.977797	0.971564	-0.41522	0.326035	-3.25845	-1.48555
1.08554	1.0813	1.6814	0.0464481	6.1625	2.36105	7.86834	7.67189	0.032595	5.7452	-0.0119894	0.0690583	4.50367	-0.895475	0.145121	1.26076	-3.03079	0.746147	-0.986784	0.745519	1.30076	1.40531	0.661549	0.0321824	-0.283207	0.805684	-2.80032	-1.17012
0.93151	1.1464	1.43205	0.0944768	5.57368	1.5778	7.87664	6.98333	-0.167693	5.504	0.170998	0.126063	3.63615	-0.99849	0.822922	2.05726	-1.82417	0.531959	-1.06463	1.175	1.10879	1.23604	0.376773	-1.29684	-0.026544	0.864713	-1.8935	-0.925664
0.755687	1.39045	1.38863	0.0986424	5.29783	1.0893	7.58891	5.79516	-0.0627964	4.9128	0.175121	0.479506	2.71752	-1.27637	1.4948	2.5759	-0.890386	0.421686	-1.08597	1.316	0.39815	0.848536	0.151877	-2.34005	0.209881	0.468816	-1.18682	-0.84885
0.649231	1.73709	1.47491	0.0263096	5.55446	1.03484	6.92352	4.80877	0.308931	4.09002	0.00804299	1.09635	2.09652	-1.58999	1.85795	2.76081	-0.504057	0.532027	-1.06026	1.26372	-0.49646	0.119708	-0.00596417	-2.54987	0.308143	-0.268467	-1.08456	-0.979781
0.720711	2.08298	1.47748	-0.0774345	6.30223	1.41459	6.04758	4.67271	0.790876	3.30385	-0.259426	1.78832	1.93867	-1.77765	1.77587	2.66867	-0.692702	0.834172	-1.08376	1.11686	-1.20751	-0.87991	-0.079495	-1.77848	0.203625	-1.13004	-1.4693	-1.27294
0.963554	2.32223	1.23941	-0.127637	7.2029	2.07825	5.37416	5.53773	1.1704	2.86782	-0.535904	2.35104	2.14752	-1.73196	1.34434	2.36376	-1.22185	1.16944	-1.24122	0.944061	-1.49497	-1.90654	-0.028136	-0.365151	-0.119797	-1.85976	-1.83405	-1.60969
1.25117	2.3864	0.786412	-0.0485915	7.78296	2.78609	5.15547	6.96923	1.28113	2.98601	-0.746788	2.69051	2.60449	-1.48495	0.816204	1.90495	-1.70597	1.35239	-1.50264	0.792142	-1.32229	-2.70394	0.183833	1.02145	-0.639137	-2.22993	-1.72507	-1.85873
1.46779	2.27787	0.295293	0.165366	7.69136	3.31832	5.38225	8.28024	1.10045	3.63518	-0.847419	2.85032	3.12259	-1.21705	0.451187	1.41063	-1.80864	1.27699	-1.71408	0.692557	-0.841627	-3.14929	0.533982	1.74216	-1.29217	-2.09932	-1.13708	-1.95308
1.45831	2.06104	-0.0388046	0.405342	6.88697	3.57045	6.08511	9.01246	0.772381	4.56503	-0.820427	2.9363	3.35366	-1.14001	0.390004	1.0801	-1.4421	0.960011	-1.70338	0.639936	-0.311988	-3.26222	0.913235	1.57099	-1.9783	-1.46535	-0.530985	-1.93392
1.24721	1.81093	-0.113804	0.479121	5.64726	3.5754	7.03929	9.19274	0.51916	5.4287	-0.675198	3.01344	3.17187	-1.32347	0.612026	1.09551	-0.845017	0.519067	-1.41457	0.573354	0.0172207	-3.10066	1.16405	0.853979	-2.57859	-0.511796	-0.448997	-1.9292
1.02623	1.56634	0.0600519	0.238627	4.40914	3.44292	7.83696	9.19948	0.488457	5.96208	-0.45396	3.06237	2.77491	-1.61336	0.972426	1.47421	-0.454631	0.11986	-0.950282	0.412825	0.0133009	-2.67011	1.17398	0.284629	-2.99476	0.506935	-1.03722	-2.07479
0.969237	1.33298	0.410556	-0.274008	3.54749	3.26804	8.16542	9.39405	0.645582	6.09819	-0.226133	3.01733	2.45934	-1.72881	1.2802	2.0218	-0.617375	-0.0822467	-0.481928	0.147996	-0.291915	-1.94109	0.955708	0.393104	-3.18391	1.33799	-1.87057	-2.42216
1.08436	1.12764	0.858999	-0.794135	3.21149	3.08042	7.95636	9.84053	0.795021	5.9592	-0.0522024	2.83518	2.36162	-1.46959	1.38046	2.45548	-1.32655	0.000719109	-0.112308	-0.10307	-0.739111	-0.951407	0.641655	1.09545	-3.16371	1.81503	-2.23533	-2.88648
1.20967	1.00717	1.34496	-0.981191	3.29405	2.86764	7.38199	10.3294	0.716763	5.72487	0.0679847	2.53498	2.37486	-0.869831	1.2173	2.60386	-2.19666	0.344568	0.178557	-0.147085	-1.13846	0.118035	0.388461	1.66761	-2.98837	1.9137	-1.65601	-3.269
1.13975	1.04218	1.83082	-0.660618	3.57153	2.63968	6.75051	10.6453	0.316322	5.5283	0.211206	2.19082	2.29255	-0.182125	0.857254	2.51067	-2.71712	0.806381	0.459421	0.139776	-1.3659	0.989714	0.269572	1.22992	-2.72038	1.73465	-0.259018	-3.3499
0.773576	1.25538	2.30516	0.0230248	3.87258	2.46418	6.36365	10.8126	-0.314459	5.42167	0.470252	1.89906	2.03778	0.286788	0.455812	2.35705	-2.59654	1.1786	0.733829	0.697522	-1.40804	1.45136	0.248684	-0.567107	-2.4194	1.43882	1.30032	-3.0072
0.175461	1.58396	2.77822	0.677903	4.07823	2.42659	6.39464	11.0849	-0.954823	5.40331	0.823503	1.74194	1.76273	0.365193	0.172104	2.2858	-1.92986	1.29289	0.915138	1.30231	-1.34693	1.515	0.253247	-3.16593	-2.14249	1.17239	2.27807	-2.29572
-0.459945	1.90253	3.25031	0.925589	4.20041	2.5248	6.82198	11.6798	-1.37916	5.45602	1.08928	1.75417	1.72567	0.105464	0.0759293	2.29491	-1.0793	1.11902	0.920654	1.70177	-1.30883	1.42589	0.273618	-5.36254	-1.93431	1.00492	2.30883	-1.43449
-0.914587	2.08818	3.6627	0.656399	4.32981	2.62286	7.42975	12.5006	-1.46636	5.55559	1.15636	1.89834	2.06064	-0.274941	0.110039	2.28786	-0.402743	0.787745	0.779278	1.75187	-1.40542	1.47293	0.389905	-6.06678	-1.80251	0.901667	1.56648	-0.703894
-1.1076	2.07864	3.88018	0.0818278	4.51425	2.61253	7.87678	13.1169	-1.23893	5.66342	0.894487	2.06692	2.65276	-0.553152	0.137831	2.209	-0.0580714	0.507039	0.624003	1.46593	-1.6852	1.72457	0.696411	-5.02298	-1.70163	0.754722	0.543323	-0.310768
-0.923789	1.89016	3.74829	-0.448691	4.69777	2.35621	7.83405	13.0624	-0.826233	5.74304	0.428629	2.12481	3.23274	-0.651295	0.0413087	2.11643	0.00613417	0.421383	0.563232	0.978239	-2.10687	1.91711	1.18894	-2.95284	-1.55181	0.473274	-0.33464	-0.297079
-0.373428	1.59949	3.20644	-0.706421	4.76194	1.9022	7.16215	12.2251	-0.387461	5.80156	0.165318	1.97847	3.59828	-0.672489	-0.204353	2.12304	-0.059861	0.519344	0.563954	0.471535	-2.54801	1.63246	1.71729	-1.01742	-1.28917	0.078617	-0.943066	-0.534936
0.424087	1.31421	2.37485	-0.707784	4.63825	1.52001	6.08912	10.9899	-0.0433735	5.90356	0.496455	1.6315	3.76475	-0.795882	-0.528018	2.27794	-0.113054	0.663397	0.478472	0.0961712	-2.85408	0.660985	2.05294	-0.0179362	-0.912906	-0.279003	-1.39464	-0.802383
1.33041	1.14708	1.53488	-0.628451	4.40423	1.49198	5.15838	9.97435	0.151317	6.11658	1.42537	1.18987	3.92035	-1.11081	-0.818338	2.51646	-0.0698154	0.715082	0.197617	-0.109804	-2.91191	-0.742285	2.0266	0.0713156	-0.492817	-0.415127	-1.79427	-0.903885
2.22044	1.19047	0.997973	-0.614476	4.27391	1.87196	4.68572	9.55166	0.197321	6.42779	2.41622	0.811205	4.23736	-1.52289	-0.987236	2.72669	0.0693162	0.649069	-0.224075	-0.260744	-2.70981	-1.94196	1.63509	-0.0525685	-0.129652	-0.25156	-2.07059	-0.785
2.95492	1.48236	0.944851	-0.663086	4.46569	2.40821	5.031	9.55887	0.130355	6.72666	2.97463	0.624768	4.70849	-1.81231	-1.00331	2.85907	0.206628	0.565534	-0.600884	-0.564384	-2.34713	-2.30714	1.04383	0.399494	0.104717	0.115504	-2.0323	-0.580607
3.41087	1.97237	1.34129	-0.654189	5.03166	2.71346	6.1374	9.45413	0.0144078	6.89341	2.95767	0.662128	5.14405	-1.8031	-0.892127	2.96857	0.179486	0.600179	-0.774764	-1.1633	-1.98326	-1.60301	0.491846	1.76561	0.207234	0.480162	-1.56677	-0.548249
3.49391	2.51723	1.98054	-0.476091	5.77909	2.56616	7.44023	8.80908	-0.0592592	6.91376	2.17181	0.833072	5.32358	-1.50984	-0.717385	3.15196	-0.139853	0.808941	-0.743376	-1.98069	-1.7544	-0.0922866	0.166775	3.76496	0.23729	0.667149	-0.77275	-0.899717
3.12612	2.93149	2.61313	-0.130911	6.35984	2.09882	8.24279	7.73433	0.003021	6.89554	0.892296	0.962114	5.16927	-1.14351	-0.551995	3.44102	-0.731475	1.1124	-0.63698	-2.70703	-1.70719	1.70002	0.118694	5.72117	0.267624	0.628917	0.0920591	-1.62971
2.27864	3.08111	3.0705	0.253935	6.48176	1.70754	8.13415	6.81026	0.24056	6.95735	-0.270661	0.874562	4.79891	-0.968942	-0.443574	3.74414	-1.40361	1.33561	-0.576736	-2.96847	-1.78765	3.32969	0.244691	6.95553	0.325137	0.433214	0.777893	-2.47003
1.09389	2.96137	3.30568	0.508756	6.1	1.74869	7.25597	6.65881	0.59043	7.09542	-0.866373	0.494973	4.42482	-1.12281	-0.386157	3.88163	-1.90154	1.31699	-0.557791	-2.57034	-1.88964	4.60337	0.344321	7.09911	0.365204	0.179855	1.15914	-3.02123
-0.0172555	2.69538	3.34619	0.547515	5.45171	2.27038	6.20556	7.46649	0.905034	7.15989	-0.84045	-0.0914949	4.19546	-1.52766	-0.315789	3.69057	-2.07742	1.01774	-0.466712	-1.64244	-1.93113	5.49878	0.2277	6.2057	0.304147	-0.0668325	1.21619	-2.98178
-0.65835	2.4438	3.22146	0.459393	4.90448	2.99037	5.43679	8.84074	1.0402	6.96157	-0.460594	-0.653415	4.11622	-1.95647	-0.139924	3.13478	-1.98901	0.55782	-0.208747	-0.580088	-1.90589	6.00282	-0.166052	4.68948	0.0917371	-0.286715	0.951051	-2.32165
-0.634041	2.29177	2.93685	0.492687	4.72246	3.5169	5.43282	10.0849	0.946294	6.41252	-0.0831645	-0.908671	4.10425	-2.18553	0.207734	2.35823	-1.85074	0.145266	0.180723	0.182035	-1.8677	6.07353	-0.708347	3.06625	-0.232104	-0.477503	0.362026	-1.29197
-0.00565942	2.20195	2.511	0.911337	4.91357	3.61543	6.14822	10.6728	0.684938	5.59699	0.0625002	-0.664219	4.10921	-2.11834	0.713105	1.64695	-1.87434	-0.0620707	0.544435	0.416219	-1.85036	5.74366	-1.13509	1.75864	-0.548728	-0.632516	-0.484782	-0.281017
0.975	2.06646	2.02833	1.79687	5.25942	3.32135	7.14983	10.6387	0.365045	4.74798	-0.0364386	0.0692837	4.17899	-1.80494	1.26228	1.30546	-2.10731	-0.0667403	0.720626	0.214406	-1.7882	5.19426	-1.20129	0.973365	-0.739905	-0.731567	-1.37564	0.380166
1.97766	1.80625	1.64303	2.93289	5.49095	2.8585	7.90196	10.3075	0.0674105	4.16057	-0.225259	1.05726	4.41039	-1.37098	1.67984	1.49968	-2.36883	-0.028764	0.66285	-0.0945772	-1.52443	4.65579	-0.841274	0.683609	-0.771207	-0.737845	-1.97759	0.550528
2.62539	1.43339	1.51667	3.87786	5.46588	2.4763	8.11401	10.0589	-0.17646	4.07189	-0.315178	1.94177	4.83764	-0.930238	1.81581	2.15093	-2.32827	-0.143913	0.461653	-0.16025	-0.934683	4.20811	-0.223274	0.720301	-0.702915	-0.610706	-1.99814	0.298509
2.7335	1.03593	1.73037	4.20953	5.21596	2.33677	7.94991	10.0612	-0.356105	4.53759	-0.221635	2.41921	5.37101	-0.543795	1.63428	2.95292	-1.70491	-0.487438	0.260244	0.180558	-0.0810494	3.69947	0.340799	0.911733	-0.611044	-0.348894	-1.38057	-0.171423
2.43255	0.713327	2.23255	3.79386	4.85132	2.49247	7.7155	10.1502	-0.458787	5.37163	-0.027621	2.39694	5.85018	-0.234926	1.2446	3.51517	-0.496131	-0.935763	0.144688	0.823164	0.747077	2.91194	0.570036	1.19416	-0.487404	-0.0398775	-0.399156	-0.627614
2.04644	0.518292	2.85504	2.89184	4.43108	2.91238	7.55439	9.98782	-0.480667	6.22405	0.0737334	2.03305	6.1664	-0.0223902	0.847632	3.55441	0.912974	-1.22383	0.0973569	1.47582	1.17617	1.85397	0.362909	1.63304	-0.221229	0.146303	0.426031	-0.903519
1.8583	0.438639	3.38621	2.01251	3.92759	3.50503	7.46814	9.37731	-0.445181	6.78629	-0.0716879	1.63199	6.33783	0.0684753	0.626627	3.02457	1.88036	-1.10334	0.0352946	1.83596	0.987885	0.910424	-0.165073	2.33689	0.296018	0.0489213	0.572901	-0.946806
1.93134	0.418553	3.66204	1.59651	3.33088	4.12923	7.26502	8.49429	-0.388968	6.98875	-0.442043	1.46059	6.46186	0.0262764	0.651891	2.12116	1.8588	-0.504578	-0.115773	1.74896	0.269965	0.673479	-0.766449	3.31073	1.01672	-0.363862	-0.19537	-0.818033
2.09791	0.403338	3.63187	1.74533	2.75174	4.6135	6.77328	7.83281	-0.32196	7.02814	-0.826828	1.60152	6.58513	-0.117746	0.856836	1.17561	0.766832	0.395446	-0.373092	1.26316	-0.64019	1.53342	-1.20991	4.35257	1.67852	-0.955702	-1.66032	-0.642507
2.11773	0.38671	3.36783	2.18743	2.30789	4.80032	6.01566	7.86599	-0.212004	7.18722	-0.967577	1.93425	6.61902	-0.283469	1.09067	0.508021	-0.892144	1.24421	-0.693215	0.570507	-1.36818	3.31516	-1.39774	5.08944	1.92983	-1.51318	-3.21913	-0.534335
1.88544	0.431178	3.01247	2.49761	2.23079	4.60763	5.12122	8.66574	-0.0267276	7.58641	-0.757241	2.24555	6.3981	-0.368899	1.20478	0.309864	-2.29233	1.69712	-0.992101	-0.107201	-1.70462	5.24306	-1.38374	5.1596	1.57106	-1.89744	-4.192	-0.531429
1.526	0.633789	2.69325	2.39749	2.58874	4.08099	4.50135	9.80278	0.199422	8.0707	-0.340956	2.38452	5.84841	-0.294881	1.12262	0.597923	-2.78081	1.61682	-1.16966	-0.607386	-1.66397	6.30553	-1.29586	4.43217	0.718764	-2.12393	-4.20157	-0.58209
1.30044	1.04376	2.45693	1.91549	3.15868	3.40439	4.60359	10.6429	0.345199	8.32601	-0.0218713	2.35219	5.11545	-0.0407777	0.869582	1.24201	-2.25969	1.16246	-1.14226	-0.851354	-1.39922	5.81936	-1.2355	3.11359	-0.260351	-2.30067	-3.38348	-0.592661
1.38076	1.58927	2.26792	1.31024	3.57612	2.84718	5.55287	10.8156	0.268476	8.13111	-0.0295228	2.26737	4.51369	0.346185	0.563397	2.03584	-1.17557	0.691124	-0.886507	-0.824682	-1.07248	3.8491	-1.23017	1.66088	-1.00886	-2.48616	-2.2771	-0.501872
1.67324	2.08319	2.06983	0.850499	3.59456	2.65063	7.03497	10.4669	-0.0821752	7.54155	-0.333961	2.24375	4.30754	0.7682	0.367953	2.76787	-0.136489	0.517261	-0.470521	-0.561416	-0.778982	1.21612	-1.25591	0.553793	-1.42268	-2.60295	-1.46135	-0.328015
1.96203	2.3219	1.86047	0.640447	3.26452	2.89563	8.45824	10.0885	-0.599979	6.85973	-0.666788	2.28038	4.49658	1.11101	0.415665	3.26811	0.531476	0.696431	-0.038229	-0.154083	-0.547899	-0.916152	-1.28352	0.0719263	-1.67996	-2.49117	-1.18831	-0.154968
2.1138	2.21142	1.71767	0.613532	2.89271	3.42503	9.28461	10.0853	-1.05996	6.41822	-0.739596	2.25845	4.8002	1.28268	0.726587	3.43975	0.942698	1.004	0.254291	0.239555	-0.378189	-1.63389	-1.29712	0.214151	-2.03935	-2.05935	-1.27294	-0.0661806
1.99106	1.83	1.7513	0.661683	2.8046	3.88774	9.32888	10.457	-1.2496	6.35053	-0.476137	2.05127	4.87675	1.24256	1.17852	3.29077	1.43033	1.13353	0.306079	0.441526	-0.258742	-0.695576	-1.27837	0.790035	-2.58534	-1.40241	-1.30391	-0.0756257
1.70905	1.38871	2.01778	0.759624	3.09501	3.91186	8.84505	10.8473	-1.10233	6.52695	-0.0622062	1.65601	4.60085	1.00628	1.56576	2.94826	2.16176	0.951562	0.0970259	0.354733	-0.15911	1.4377	-1.19008	1.58615	-3.13366	-0.779643	-0.998292	-0.115585
1.56786	1.1252	2.46617	0.971729	3.56286	3.32475	8.3023	10.8791	-0.737435	6.6945	0.217184	1.23005	4.1578	0.626084	1.71874	2.61412	2.92134	0.590695	-0.32526	0.0514814	-0.0191483	3.93376	-0.990267	2.46624	-3.36765	-0.453867	-0.426151	-0.103702
1.77047	1.19274	2.96069	1.35303	3.87391	2.28129	7.92657	10.4727	-0.371851	6.69607	0.199348	0.993286	3.87015	0.167195	1.60086	2.45546	3.23099	0.307175	-0.858507	-0.241165	0.224188	6.04377	-0.672092	3.34354	-3.08522	-0.501717	0.0493176	-0.0388584
2.25173	1.5877	3.36036	1.85502	3.81165	1.19641	7.73821	9.89929	-0.163511	6.58562	-0.0607844	1.07684	3.91258	-0.296169	1.31266	2.49751	2.70136	0.242519	-1.34463	-0.278617	0.568652	7.41015	-0.294184	4.09181	-2.35391	-0.736235	0.0460832	-0.0299913
2.72487	2.13776	3.58966	2.33181	3.4211	0.504284	7.55004	9.56927	-0.101105	6.54857	-0.373244	1.44799	4.17139	-0.671231	1.00972	2.61531	1.33863	0.306734	-1.5943	0.0311218	0.887473	8.09883	0.0310874	4.51266	-1.45952	-0.814156	-0.563233	-0.20761
2.89247	2.5669	3.64649	2.63751	2.95756	0.399745	7.19366	9.75069	-0.0240973	6.70275	-0.572453	1.96838	4.36856	-0.860208	0.80505	2.64998	-0.415045	0.275115	-1.47792	0.554651	0.952245	8.41158	0.190089	4.40686	-0.710168	-0.471546	-1.56234	-0.582425
2.66206	2.63046	3.55509	2.71945	2.71089	0.742621	6.75696	10.4174	0.242142	6.96123	-0.617523	2.51572	4.32654	-0.818115	0.725214	2.55694	-1.92066	-0.00558142	-1.04544	1.01508	0.561523	8.63733	0.126095	3.6867	-0.268717	0.271745	-2.51771	-0.985705
2.22001	2.25798	3.32394	2.62729	2.84446	1.18621	6.57154	11.2897	0.737998	7.0887	-0.57975	3.04451	4.128	-0.616631	0.73407	2.44665	-2.67913	-0.486868	-0.559859	1.16585	-0.298505	8.89175	-0.134699	2.43102	-0.137288	1.09631	-3.01255	-1.16394
1.89094	1.60325	2.96114	2.4496	3.33357	1.41961	6.95722	11.9986	1.31564	6.91391	-0.56054	3.53337	4.03095	-0.440403	0.785263	2.46353	-2.53927	-0.960679	-0.361931	0.932292	-1.39099	9.11637	-0.49884	0.848468	-0.264015	1.59087	-2.84562	-0.956984
1.79887	0.9455	2.53605	2.25495	3.99697	1.33882	7.8583	12.262	1.71456	6.51234	-0.613613	3.89153	4.22553	-0.487278	0.855347	2.60162	-1.6736	-1.21631	-0.628465	0.435871	-2.33688	9.20913	-0.844185	-0.802659	-0.63509	1.55006	-2.10969	-0.410487
1.8764	0.503136	2.21495	2.08919	4.57648	1.04292	9.01016	11.9902	1.7139	6.18529	-0.715783	3.94498	4.65416	-0.836965	0.940189	2.63595	-0.396713	-1.17848	-1.2131	-0.0915745	-2.83385	9.17402	-1.06001	-2.27187	-1.25607	1.142	-1.13791	0.260192
1.96877	0.307063	2.20511	2.00301	4.83529	0.704705	10.0703	11.2878	1.26478	6.23267	-0.790723	3.5455	5.04981	-1.39577	1.03348	2.26727	1.00888	-0.92405	-1.7248	-0.431414	-2.82865	9.16066	-1.08116	-3.33657	-2.06104	0.803925	-0.349024	0.803313
1.92406	0.239202	2.61908	2.05037	4.6541	0.449524	10.7326	10.3724	0.523387	6.70142	-0.766573	2.71952	5.15202	-1.96402	1.1153	1.38847	2.35036	-0.574145	-1.809	-0.468432	-2.51858	9.35349	-0.912362	-3.82251	-2.86967	0.927688	-0.0447379	1.04819
1.73437	0.196555	3.3561	2.24321	4.0854	0.332933	10.8478	9.46419	-0.233599	7.32165	-0.634752	1.72121	4.91334	-2.36363	1.15836	0.247296	3.48542	-0.245104	-1.41394	-0.220201	-2.19045	9.80569	-0.628454	-3.65551	-3.4575	1.56853	-0.242994	0.947204
1.55274	0.226189	4.10867	2.51273	3.32414	0.394365	10.4554	8.71458	-0.758408	7.69146	-0.471241	0.923655	4.53025	-2.51568	1.13778	-0.663871	4.28536	0.00456849	-0.824643	0.185626	-2.02477	10.3674	-0.337616	-2.93392	-3.68318	2.40025	-0.647795	0.564777
1.56369	0.502432	4.51953	2.7323	2.60125	0.692434	9.764	8.20138	-0.954151	7.57063	-0.39795	0.612312	4.2868	-2.41986	1.03239	-0.936856	4.66943	0.150057	-0.438524	0.570842	-2.00633	10.7684	-0.121348	-1.92653	-3.55932	2.94709	-0.807681	0.0497694
1.84538	1.16118	4.39898	2.79527	2.07025	1.2579	9.0751	7.96323	-0.897875	7.05971	-0.503159	0.826758	4.34784	-2.09126	0.824753	-0.537022	4.68417	0.147861	-0.470237	0.789721	-1.99116	10.7732	0.00885842	-0.898638	-3.21689	2.90696	-0.394816	-0.413619
2.33366	2.13378	3.85658	2.68093	1.76501	2.00002	8.56673	8.02014	-0.762057	6.53068	-0.775328	1.36431	4.66061	-1.54377	0.513384	0.194851	4.53289	-0.0635547	-0.819975	0.806012	-1.86034	10.2819	0.107905	-0.137778	-2.81559	2.32379	0.571921	-0.690425
2.88479	3.12247	3.25038	2.44894	1.64247	2.67359	8.41757	8.35653	-0.695879	6.3571	-1.09823	1.93736	5.01961	-0.840272	0.13227	0.832425	4.48299	-0.503296	-1.18753	0.713372	-1.6328	9.33338	0.256179	0.229378	-2.4849	1.50592	1.72671	-0.774927
3.35669	3.74174	2.97601	2.17043	1.65093	2.98084	8.65934	8.89103	-0.739773	6.63422	-1.31144	2.36077	5.22182	-0.136423	-0.245514	1.18195	4.68284	-1.08843	-1.31177	0.666453	-1.45047	8.07842	0.516083	0.290534	-2.31911	0.790004	2.59709	-0.785992
3.64633	3.72677	3.22428	1.86522	1.75704	2.76348	9.15996	9.46864	-0.811029	7.09336	-1.2981	2.63045	5.19077	0.361527	-0.533186	1.3369	5.02128	-1.64646	-1.13831	0.757512	-1.45787	6.78037	0.905756	0.229926	-2.3771	0.344765	2.91866	-0.852583
3.68974	3.0766	3.85928	1.50883	1.92324	2.14096	9.74137	9.88318	-0.756848	7.28842	-1.05097	2.85237	4.99647	0.514161	-0.666935	1.43895	5.165	-2.01057	-0.810226	0.933938	-1.68494	5.80708	1.38287	0.171196	-2.64308	0.136474	2.79225	-0.976106
3.46934	2.05762	4.49795	1.10214	2.08525	1.46979	10.2515	9.90414	-0.449458	6.93575	-0.68288	3.1072	4.78225	0.342627	-0.622929	1.41681	4.7848	-2.12576	-0.529468	1.03233	-2.03283	5.52434	1.8335	0.0896966	-2.97842	0.0298631	2.56834	-0.997865
3.04468	1.07851	4.74797	0.726994	2.17243	1.13096	10.5495	9.35935	0.116823	6.15679	-0.373122	3.37535	4.66257	0.0118005	-0.406203	0.999824	3.82214	-2.07132	-0.417006	0.906687	-2.36618	6.08807	2.08682	-0.134402	-3.14414	-0.0904788	2.55599	-0.710075
2.56975	0.504867	4.45593	0.515174	2.15823	1.2901	10.478	8.36057	0.7841	5.42357	-0.270905	3.57132	4.65856	-0.285815	-0.034335	0.0134145	2.5916	-1.97449	-0.467027	0.544023	-2.62336	7.27262	1.98005	-0.552803	-2.92697	-0.266631	2.75779	-0.0163417
2.25381	0.50016	3.79956	0.541391	2.0907	1.80186	9.91921	7.15591	1.29401	5.23007	-0.406731	3.62807	4.70532	-0.451765	0.459324	-1.34266	1.62533	-1.89301	-0.600313	0.0756085	-2.84973	8.50328	1.45692	-1.02085	-2.29508	-0.48504	2.88164	0.988352
2.24424	0.964601	3.15498	0.737283	2.07491	2.32442	8.9662	6.18005	1.44132	5.73608	-0.669231	3.54029	4.71859	-0.52114	1.00643	-2.53047	1.35973	-1.7785	-0.751918	-0.312446	-3.13333	9.13129	0.63566	-1.25035	-1.45315	-0.715571	2.75122	2.05965
2.47987	1.59923	2.83202	0.921565	2.22803	2.55744	7.98588	5.89105	1.22111	6.65914	-0.869012	3.33994	4.66995	-0.603769	1.49612	-3.0169	1.88069	-1.55973	-0.917317	-0.48835	-3.5023	8.80645	-0.215753	-1.03069	-0.729824	-0.93404	2.16742	2.90558
2.80062	2.06308	2.87648	0.941435	2.64308	2.43181	7.2677	6.45909	0.853567	7.48868	-0.848684	3.0554	4.61214	-0.778267	1.80165	-2.62622	2.88843	-1.26839	-1.12461	-0.428699	-3.86706	7.70853	-0.798062	-0.423425	-0.365218	-1.12837	1.15512	3.27517
2.97126	2.1454	3.0868	0.810538	3.36395	2.12021	7.20925	7.6179	0.652681	7.83718	-0.560964	2.71163	4.6342	-1.01254	1.83715	-1.6139	3.87323	-1.0782	-1.3643	-0.202724	-4.05373	6.45856	-0.924633	0.265654	-0.355166	-1.30244	-0.0463843	3.02524
2.8523	1.86568	3.21259	0.715334	4.34794	1.87062	7.8815	8.81806	0.824151	7.65274	-0.0609464	2.3678	4.78499	-1.1652	1.61406	-0.442742	4.36177	-1.19476	-1.54642	0.0824229	-3.91159	5.72383	-0.603282	0.722568	-0.472896	-1.47729	-1.20745	2.18804
2.52027	1.44675	3.15283	0.866242	5.41977	1.79701	8.90645	9.57907	1.33036	7.16431	0.563629	2.13655	5.03313	-1.07618	1.25522	0.511694	4.09484	-1.67163	-1.53621	0.339189	-3.42632	5.76071	-0.0119375	0.848133	-0.455268	-1.67655	-2.23871	1.01598
2.21423	1.16965	2.99145	1.30665	6.27678	1.79617	9.76028	9.77254	1.90758	6.66472	1.24076	2.14071	5.29929	-0.69563	0.939671	1.09863	3.09059	-2.31572	-1.25356	0.536089	-2.76124	6.23897	0.607111	0.76841	-0.214805	-1.89508	-3.15642	-0.0719776
2.16862	1.19209	2.87513	1.84196	6.60349	1.65915	10.1318	9.62643	2.21766	6.33741	1.9377	2.4216	5.52851	-0.160182	0.79607	1.34216	1.61814	-2.78969	-0.760249	0.698458	-2.18983	6.52146	1.06418	0.657444	0.084434	-2.08671	-3.95629	-0.671328
2.45923	1.44765	2.87961	2.16248	6.26234	1.28088	10.0841	9.47676	2.04124	6.23416	2.61142	2.86138	5.7318	0.256217	0.81472	1.34184	0.104363	-2.84728	-0.255234	0.87118	-1.95256	6.207	1.28395	0.574395	0.152035	-2.17312	-4.52011	-0.605132
2.96677	1.70068	2.98913	2.07542	5.42427	0.782812	9.92886	9.49312	1.40589	6.34426	3.13894	3.18886	5.95488	0.305099	0.85562	1.24272	-1.0218	-2.50548	0.0369676	1.06447	-2.12148	5.49088	1.29037	0.469628	-0.187771	-2.08371	-4.64096	-0.00652871
3.46858	1.7232	3.17005	1.66491	4.50865	0.441207	9.9254	9.59714	0.579634	6.63736	3.37382	3.09984	6.20246	-0.0650383	0.76371	1.24692	-1.5123	-2.00195	0.0107463	1.22286	-2.55314	5.02409	1.14619	0.318444	-0.822667	-1.80508	-4.15856	0.80103
3.78409	1.46633	3.41957	1.24952	3.94186	0.48928	10.0503	9.60497	-0.0714904	7.04468	3.25439	2.45298	6.39208	-0.656155	0.506931	1.55937	-1.41827	-1.57978	-0.255951	1.24812	-2.95806	5.38197	0.902655	0.214962	-1.3968	-1.40838	-3.11445	1.52048
3.87897	1.1001	3.72118	1.16605	3.8987	0.964336	10.0028	9.43743	-0.286628	7.44302	2.86985	1.42567	6.39223	-1.13559	0.218007	2.24504	-1.0532	-1.29927	-0.574063	1.06817	-3.04962	6.59526	0.593797	0.316456	-1.56455	-1.03407	-1.817	2.01002
3.87038	0.892675	3.97006	1.54382	4.21367	1.70641	9.46747	9.20941	-0.0521632	7.70294	2.42363	0.49427	6.12777	-1.24305	0.0922769	3.11924	-0.803743	-1.04123	-0.795957	0.705235	-2.69376	8.13003	0.262777	0.689093	-1.26692	-0.831641	-0.754211	2.24487
3.93373	1.01563	3.98921	2.23401	4.51457	2.4681	8.54081	9.1355	0.412266	7.77429	2.10797	0.191051	5.66826	-0.945316	0.217334	3.81174	-0.901725	-0.677234	-0.918077	0.291808	-1.98004	9.30218	-0.0212023	1.20667	-0.797791	-0.880019	-0.375447	2.20806
4.16654	1.41064	3.66744	2.92766	4.46515	3.02623	7.59063	9.34525	0.817962	7.72182	1.97888	0.760763	5.21391	-0.436692	0.477398	3.99853	-1.29837	-0.229364	-1.04644	0.016756	-1.17353	9.75647	-0.18187	1.60827	-0.579889	-1.13866	-0.841029	1.86154
4.50009	1.80955	3.10615	3.35132	3.94691	3.24246	6.89451	9.76049	1.00688	7.66551	1.9214	1.96002	4.96947	0.00157682	0.624523	3.63109	-1.70776	0.129868	-1.26268	0.0299218	-0.572154	9.63487	-0.176863	1.67822	-0.814768	-1.46874	-1.87969	1.23337
4.73175	1.90039	2.61751	3.39373	3.08919	3.10036	6.86676	10.1253	1.04223	7.67682	1.73004	3.17955	4.9955	0.177236	0.47682	2.97898	-1.78051	0.22192	-1.51881	0.358786	-0.35296	9.36287	-0.0242617	1.40189	-1.29571	-1.71198	-2.8694	0.507362
4.66965	1.53511	2.53283	3.10333	2.17313	2.76106	7.59842	10.166	1.1257	7.72949	1.25813	3.83409	5.15943	0.0870364	0.0930566	2.44924	-1.30529	0.00859419	-1.65907	0.883447	-0.501158	9.29163	0.207461	0.970717	-1.55073	-1.76642	-3.15323	-0.0148134
4.28659	0.839185	2.95534	2.60959	1.49124	2.5266	8.727	9.77693	1.41016	7.75047	0.54916	3.74092	5.23781	-0.106147	-0.227823	2.31592	-0.333659	-0.379426	-1.5485	1.38612	-0.85846	9.49285	0.438142	0.638316	-1.20736	-1.60802	-2.44285	-0.0788764
3.75859	0.140128	3.66121	2.05668	1.22704	2.53891	9.71369	9.11404	1.85813	7.7157	-0.138335	3.20119	5.09737	-0.192429	-0.151095	2.54893	0.836262	-0.730422	-1.19284	1.65438	-1.23912	9.80945	0.616829	0.548236	-0.283428	-1.26788	-1.05147	0.364805
3.34917	-0.242544	4.24402	1.5853	1.3873	2.86927	10.1563	8.52646	2.25925	7.68706	-0.457037	2.73205	4.81035	-0.0582997	0.423441	2.85072	1.81409	-0.867116	-0.747716	1.58632	-1.51791	10.0357	0.737417	0.662498	0.825057	-0.815649	0.24482	1.14501
3.22521	-0.19519	4.39855	1.32768	1.80965	3.283	9.95055	8.34874	2.39186	7.74269	-0.198701	2.67579	4.60422	0.231245	1.24208	2.86942	2.32984	-0.712578	-0.416241	1.23711	-1.63538	10.0424	0.814735	0.827219	1.63074	-0.37174	0.679292	1.99619
3.34714	0.149726	4.12289	1.36702	2.25612	3.31023	9.25666	8.67537	2.19756	7.86429	0.523705	2.99189	4.67693	0.473982	1.84865	2.44814	2.37834	-0.293811	-0.323776	0.775275	-1.55185	9.78641	0.835941	0.917406	1.87506	-0.109707	0.00161456	2.70671
3.50714	0.549038	3.68679	1.66436	2.55471	2.6695	8.363	9.27656	1.82785	7.90506	1.29562	3.36094	5.02157	0.484807	1.90765	1.74734	2.19678	0.287985	-0.458595	0.375751	-1.2268	9.28155	0.734084	0.934513	1.64724	-0.19635	-1.33899	3.17104
3.49224	0.832358	3.409	2.02003	2.69725	1.56686	7.57318	9.73446	1.52516	7.69973	1.64786	3.47004	5.40554	0.258688	1.44227	1.15134	2.08276	0.894262	-0.696087	0.123861	-0.661554	8.61116	0.427125	0.945905	1.2595	-0.682359	-2.47477	3.33989
3.28147	0.976116	3.43596	2.14304	2.81312	0.420575	7.17138	9.71832	1.43154	7.23915	1.36709	3.23498	5.53215	0.00356397	0.79061	1.00983	2.17961	1.38476	-0.863638	-0.00603719	0.0372935	7.95547	-0.0917516	1.09526	1.02334	-1.43183	-2.66803	3.16345
2.97083	1.02726	3.6897	1.8251	3.03469	-0.0701003	7.35758	9.20404	1.47403	6.74361	0.62805	2.81288	5.26704	-0.00976437	0.326126	1.38893	2.3905	1.64927	-0.804751	-0.0975552	0.655966	7.55022	-0.691277	1.42768	1.10147	-2.17175	-1.74185	2.61764
2.71473	0.986436	3.98893	1.11134	3.36931	0.40737	7.98887	8.48385	1.41769	6.53223	-0.164609	2.44584	4.75233	0.321861	0.192961	2.01562	2.49074	1.62859	-0.433806	-0.225868	0.970726	7.5568	-1.14106	1.80632	1.49627	-2.64284	-0.113816	1.80067
2.61308	0.793037	4.20371	0.324306	3.69074	1.48046	8.72979	7.97595	1.0511	6.76388	-0.693376	2.28597	4.31334	0.812297	0.277105	2.46367	2.34903	1.31819	0.21919	-0.436728	0.887253	7.93265	-1.24069	1.99421	2.1092	-2.73958	1.54014	0.987721
2.63815	0.43306	4.30752	-0.11643	3.85331	2.39814	9.29491	7.98343	0.369067	7.26287	-0.936015	2.32481	4.22385	1.08739	0.399393	2.44227	2.07172	0.757532	0.996102	-0.767921	0.508688	8.41656	-0.940013	1.81086	2.78147	-2.53893	2.70615	0.537266
2.68328	0.0418021	4.31645	0.0199549	3.82077	2.55419	9.23886	8.55492	-0.385256	7.60157	-1.10099	2.44749	4.50953	0.84377	0.510753	1.96985	1.9361	0.0181018	1.65785	-1.24777	0.0638417	8.66389	-0.355091	1.24932	3.2993	-2.22068	3.23801	0.668932
2.67749	-0.139783	4.21576	0.585563	3.69411	1.84908	8.44401	9.49319	-0.857288	7.40639	-1.37541	2.54295	4.93644	0.0738478	0.69501	1.32002	2.15076	-0.797701	1.98192	-1.84657	-0.255132	8.46064	0.323209	0.471715	3.42184	-1.96398	3.26453	1.27426
2.65596	0.0509335	3.96548	1.11585	3.61996	0.701032	7.30707	10.463	-0.804328	6.65519	-1.7295	2.581	5.18252	-0.902026	1.00225	0.81496	2.638	-1.55063	1.85554	-2.45086	-0.413915	7.88536	0.941604	-0.30163	2.97764	-1.88715	2.96166	1.9373
2.72071	0.538336	3.5743	1.12467	3.66577	-0.264653	6.44605	11.1338	-0.24767	5.72089	-1.94833	2.60901	5.0508	-1.60893	1.3143	0.639294	3.03781	-2.07437	1.30825	-2.76478	-0.521525	7.2981	1.42983	-0.911103	1.98909	-2.02431	2.42122	2.19023
2.92784	1.03729	3.15038	0.434124	3.76766	-0.774094	6.27917	11.3192	0.551635	5.1108	-1.84149	2.68893	4.56958	-1.67758	1.40201	0.784469	2.96004	-2.22135	0.476332	-2.48181	-0.708444	7.11866	1.76639	-1.29184	0.719573	-2.30522	1.70379	1.82931
3.21078	1.26661	2.85813	-0.697827	3.78608	-0.880296	6.77533	11.0718	1.26754	5.09358	-1.42888	2.83694	3.93226	-1.0422	1.12601	1.1043	2.29438	-1.93263	-0.45893	-1.51973	-1.01361	7.49704	1.92345	-1.39509	-0.426522	-2.54932	0.960483	1.05035
3.42083	1.16795	2.80615	-1.74673	3.61591	-0.659812	7.52171	10.6728	1.70173	5.49824	-0.94183	3.01385	3.35346	0.0182125	0.580366	1.40027	1.31821	-1.28446	-1.31564	-0.142651	-1.36936	8.0996	1.85459	-1.13129	-1.10808	-2.52531	0.443489	0.299011
3.45563	0.939436	2.96426	-2.26472	3.2646	-0.252978	8.0179	10.485	1.86184	5.84006	-0.651044	3.16255	2.9591	1.00849	0.03474	1.48867	0.501688	-0.466984	-1.9364	1.12532	-1.67248	8.21351	1.53744	-0.526083	-1.22729	-2.08731	0.339524	-0.0438165
3.35823	0.858805	3.1877	-2.15242	2.84974	0.206865	7.96814	10.7309	1.89322	5.6832	-0.670517	3.24807	2.7727	1.45869	-0.271786	1.25192	0.169069	0.300179	-2.22136	1.77465	-1.86235	7.16882	1.02829	0.452893	-0.973101	-1.308	0.594304	0.0975598
3.29213	1.05728	3.33408	-1.67792	2.52919	0.641213	7.40124	11.3414	1.94362	4.97735	-0.886977	3.26496	2.77304	1.16636	-0.297332	0.691679	0.297733	0.859131	-2.17505	1.59999	-1.94783	4.82074	0.473756	1.6756	-0.709999	-0.492156	0.980784	0.489358
3.41025	1.43876	3.37932	-1.24962	2.41305	0.977855	6.6219	11.9844	2.07088	4.12785	-1.05378	3.21933	2.9506	0.308206	-0.186064	-0.0525397	0.603449	1.15039	-1.92768	0.804205	-1.98787	1.7426	0.0572985	2.78564	-0.783563	-0.0261987	1.10184	0.78931
3.73003	1.79168	3.43923	-1.11888	2.50341	1.12514	6.02086	12.2533	2.24374	3.75362	-0.970103	3.11945	3.30801	-0.659605	-0.108944	-0.820637	0.801132	1.18322	-1.68648	-0.149326	-2.05927	-1.04549	-0.0921993	3.38258	-1.34426	-0.145268	0.724733	0.781957
4.10588	1.96154	3.67998	-1.22392	2.69045	1.02356	5.73535	11.8787	2.40168	4.30444	-0.620425	2.98766	3.80808	-1.26975	-0.106731	-1.41552	0.796728	0.983364	-1.62644	-0.818785	-2.22384	-2.66502	0.0288599	3.25527	-2.27118	-0.771422	-0.0490458	0.487265
4.32524	1.91861	4.18663	-1.27378	2.81431	0.719206	5.77037	10.8401	2.50797	5.79195	-0.187489	2.86654	4.32572	-1.31499	-0.0644458	-1.7218	0.670203	0.573843	-1.79073	-1.00116	-2.48838	-2.90724	0.299363	2.51601	-3.23325	-1.53697	-0.911794	0.102263
4.32326	1.69176	4.88826	-0.993971	2.77119	0.369385	5.85476	9.34299	2.55964	7.78824	0.0635162	2.78999	4.6686	-0.940263	0.174696	-1.75137	0.522443	0.00343476	-2.07356	-0.760956	-2.77325	-2.34802	0.550228	1.5515	-3.86535	-1.98626	-1.60141	-0.147866
4.15914	1.28919	5.59329	-0.341619	2.59998	0.152157	5.71912	7.71429	2.56556	9.65722	-0.0451084	2.73649	4.68256	-0.499613	0.658392	-1.5899	0.363723	-0.614355	-2.2972	-0.303162	-2.93596	-1.95949	0.666884	0.819988	-3.96958	-1.83124	-2.06419	-0.139387
3.90332	0.721388	6.10622	0.466873	2.47443	0.145064	5.30845	6.2773	2.52511	10.855	-0.485124	2.62058	4.37861	-0.297458	1.26036	-1.33478	0.13998	-1.1062	-2.32746	0.174502	-2.86977	-2.4621	0.644584	0.618943	-3.62024	-1.10103	-2.40652	0.106359
3.63998	0.0932583	6.34014	1.11763	2.5827	0.27585	4.63529	5.24787	2.42715	11.1397	-1.03165	2.35392	3.97189	-0.409772	1.75164	-1.06969	-0.161475	-1.30808	-2.15074	0.54238	-2.61703	-3.84539	0.55849	0.958364	-3.09966	-0.0987521	-2.70635	0.468335
3.42541	-0.377409	6.34692	1.40883	2.97148	0.390313	3.90865	4.6787	2.26325	10.6229	-1.40035	1.93624	3.76904	-0.694511	1.95174	-0.863712	-0.452699	-1.16165	-1.86854	0.716857	-2.38723	-5.38369	0.479728	1.60166	-2.70909	0.789895	-2.88286	0.821598
3.27169	-0.490785	6.25297	1.35168	3.47769	0.379301	3.35276	4.4718	2.03652	9.67958	-1.42798	1.49471	3.96264	-0.938589	1.84233	-0.756587	-0.593125	-0.765803	-1.62068	0.637852	-2.42752	-6.13343	0.412274	2.23434	-2.59274	1.30159	-2.75893	1.1282
3.17831	-0.24492	6.15809	1.11692	3.81368	0.253657	3.33658	4.45116	1.75793	8.77147	-1.17321	1.22598	4.48891	-1.00044	1.55809	-0.723802	-0.49469	-0.331257	-1.49225	0.30037	-2.82459	-5.56088	0.301562	2.65182	-2.69934	1.39325	-2.26005	1.46611
3.15214	0.119924	6.07312	0.902727	3.75354	0.103619	3.95211	4.45016	1.4424	8.24558	-0.861063	1.27627	5.07306	-0.856401	1.26995	-0.665158	-0.186739	-0.0517872	-1.46667	-0.19624	-3.39727	-3.86889	0.0963382	2.85774	-2.88785	1.20645	-1.55977	1.96079
3.19066	0.287165	5.92675	0.828921	3.28731	-0.0133613	4.94133	4.36279	1.11847	8.18409	-0.708322	1.64818	5.43337	-0.57014	1.06389	-0.453985	0.211334	0.0261268	-1.45285	-0.661114	-3.78237	-1.82847	-0.200589	3.02473	-3.06665	0.957567	-1.02689	2.64479
3.25882	0.116648	5.61567	0.904264	2.63223	-0.144817	5.91653	4.14961	0.839237	8.38388	-0.762574	2.20329	5.47477	-0.254726	0.916357	-0.0203416	0.578399	0.0352651	-1.36092	-0.910407	-3.6638	-0.281974	-0.536599	3.34977	-3.24183	0.829672	-0.999758	3.34722
3.2977	-0.228157	5.06069	1.04844	2.0936	-0.397875	6.66024	3.83478	0.662	8.4958	-0.880328	2.75661	5.31117	-0.0509162	0.775077	0.602916	0.861393	0.17746	-1.16993	-0.881584	-2.98076	0.312877	-0.853388	3.89088	-3.44703	0.90466	-1.55325	3.73176
3.26337	-0.387888	4.25807	1.13834	1.87381	-0.803715	6.93606	3.52332	0.589406	8.25599	-0.85722	3.19113	5.11325	-0.0831171	0.654586	1.30945	1.06932	0.53244	-0.944265	-0.665933	-1.97013	0.0156362	-1.12152	4.48142	-3.64011	1.13957	-2.42422	3.50509
3.15464	-0.0664858	3.32436	1.06876	1.96096	-1.2432	6.63999	3.40845	0.523854	7.6634	-0.599516	3.50917	4.93711	-0.371195	0.644676	1.9874	1.2057	0.929892	-0.7964	-0.429032	-1.02482	-0.800811	-1.3351	4.78374	-3.68013	1.38769	-3.14283	2.66278
2.9987	0.752774	2.50187	0.819599	2.1672	-1.5775	5.90594	3.7005	0.308203	6.97654	-0.19626	3.78972	4.69879	-0.760858	0.819497	2.55711	1.21495	1.01165	-0.824633	-0.283277	-0.475948	-1.77659	-1.48071	4.47472	-3.4209	1.46879	-3.28123	1.56815
2.81289	1.77923	2.07558	0.494413	2.27796	-1.76613	5.10183	4.46371	-0.140687	6.52361	0.161618	4.09358	4.31203	-0.974456	1.13739	2.95389	1.01395	0.477015	-1.05993	-0.213371	-0.439094	-2.76511	-1.519	3.46915	-2.84827	1.27002	-2.66781	0.766674
2.58964	2.57412	2.2089	0.284699	2.19729	-1.79882	4.6812	5.46846	-0.705924	6.45777	0.341176	4.39416	3.84501	-0.796597	1.4351	3.10112	0.604474	-0.656873	-1.44656	-0.110824	-0.799137	-3.80284	-1.40391	2.03463	-2.14262	0.820379	-1.45069	0.647929
2.32481	2.78095	2.80309	0.355658	1.98767	-1.83648	4.76292	6.22548	-1.08394	6.63873	0.369801	4.58672	3.52993	-0.261762	1.53379	2.93298	0.172399	-1.99177	-1.86473	0.112417	-1.31026	-4.93347	-1.12819	0.694367	-1.60237	0.2759	0.00592817	1.1976
2.05592	2.29433	3.51219	0.72048	1.79052	-2.08332	5.36152	6.26253	-0.966501	6.73874	0.396164	4.56664	3.59558	0.332108	1.37477	2.46548	0.0552652	-2.95676	-2.18244	0.424439	-1.73299	-6.0672	-0.756306	-0.0443241	-1.47303	-0.189289	1.31038	2.01533
1.86145	1.29522	3.94104	1.20189	1.70303	-2.55912	6.20675	5.48707	-0.265516	6.50626	0.549032	4.31746	4.05854	0.622499	1.07904	1.84315	0.541765	-3.14615	-2.30668	0.674262	-1.93948	-6.99937	-0.408541	0.0408432	-1.80067	-0.506497	2.19951	2.57605
1.81336	0.154726	3.89574	1.52896	1.70986	-3.04703	6.82006	4.35032	0.801216	5.98769	0.822655	3.94328	4.65457	0.433879	0.886123	1.29206	1.6133	-2.54074	-2.20899	0.700856	-1.95596	-7.55655	-0.196523	0.803381	-2.41006	-0.742863	2.58782	2.54827
1.9254	-0.741037	3.49652	1.51388	1.71213	-3.24492	6.86977	3.63631	1.83736	5.51454	1.09369	3.61802	4.98278	-0.131586	1.01192	0.996701	2.83452	-1.47081	-1.92421	0.464444	-1.9355	-7.71601	-0.153007	1.85036	-3.01575	-1.0032	2.52176	1.96731
2.14377	-1.16481	3.06724	1.18199	1.61496	-2.98056	6.51865	3.9829	2.50837	5.43601	1.25428	3.48028	4.76829	-0.822796	1.51282	1.00127	3.53947	-0.389085	-1.53809	0.0871862	-2.06511	-7.56953	-0.21189	2.75405	-3.38254	-1.28942	2.1092	1.17495
2.38429	-1.13603	2.8927	0.755032	1.39587	-2.31574	6.19315	5.46197	2.71368	5.799	1.335	3.54364	4.05772	-1.44117	2.23661	1.21874	3.24619	0.358036	-1.16906	-0.237785	-2.4372	-7.16617	-0.259783	3.31784	-3.43168	-1.45685	1.48286	0.588248
2.58174	-0.870152	3.02874	0.4975	1.10522	-1.47212	6.22826	7.51546	2.5848	6.25817	1.49588	3.68838	3.20762	-1.92332	2.89317	1.52642	2.01778	0.629043	-0.932203	-0.395991	-2.95452	-6.4131	-0.22206	3.53629	-3.24355	-1.32519	0.796961	0.45692
2.71563	-0.61356	3.29334	0.541706	0.813175	-0.670193	6.6798	9.28534	2.34932	6.33064	1.88452	3.74643	2.66816	-2.26422	3.20927	1.84559	0.470827	0.464368	-0.88133	-0.432265	-3.34649	-5.17458	-0.114721	3.31684	-2.9842	-0.850831	0.215767	0.762474
2.80263	-0.470803	3.42387	0.817966	0.557784	-0.0333538	7.30329	10.0985	2.18373	5.80985	2.48717	3.61981	2.70096	-2.41271	3.0733	2.1361	-0.621727	0.0256652	-0.960428	-0.49172	-3.3144	-3.50049	-0.0216175	2.65469	-2.81839	-0.198436	-0.128578	1.3042
2.86688	-0.350494	3.27284	1.12728	0.337464	0.378413	7.58262	9.78113	2.14569	4.98878	3.10748	3.34124	3.21385	-2.2807	2.57447	2.34414	-0.8521	-0.455049	-1.01504	-0.671467	-2.72273	-1.74836	-0.0218765	1.73151	-2.85122	0.360388	-0.183048	1.87614
2.90845	-0.0780121	2.9034	1.28523	0.145883	0.483493	7.33052	8.63641	2.19071	4.48365	3.48384	3.02802	3.81903	-1.85844	1.91572	2.39539	-0.416345	-0.735854	-0.881772	-0.913796	-1.70109	-0.433296	-0.132077	0.86736	-3.09839	0.628858	0.0153666	2.37829
2.89235	0.407824	2.52835	1.22854	0.0103624	0.17088	6.51508	7.17698	2.22776	4.78505	3.45826	2.76959	4.07395	-1.29643	1.28108	2.26034	0.113818	-0.660049	-0.506539	-1.03959	-0.577859	0.0989718	-0.304116	0.383233	-3.47195	0.58374	0.368584	2.78693
2.77353	0.936484	2.35108	1.02607	-0.00598843	-0.596301	5.54753	5.85725	2.17701	5.89426	3.10906	2.54829	3.74339	-0.843779	0.769736	2.01377	0.277195	-0.251979	-0.00165308	-0.900993	0.301905	-0.104602	-0.463284	0.422357	-3.79231	0.321715	0.749497	3.06069
2.54727	1.18109	2.43299	0.814273	0.153232	-1.6712	4.97017	4.97544	2.01504	7.3227	2.60483	2.26485	2.91177	-0.682386	0.431309	1.79735	0.0500695	0.267595	0.412281	-0.525405	0.733172	-0.675601	-0.543953	0.855478	-3.85523	-0.0598977	1.01174	3.12279
2.28127	0.893781	2.6818	0.717395	0.480245	-2.74452	5.02107	4.71269	1.79197	8.42375	2.14392	1.84732	1.88822	-0.803099	0.323885	1.69912	-0.237658	0.595431	0.543031	-0.122662	0.68609	-1.20465	-0.502805	1.36417	-3.54908	-0.511384	1.00189	2.95908
2.08673	0.130525	2.95011	0.799663	0.877297	-3.51471	5.57103	5.1499	1.59843	8.77274	1.88769	1.34832	0.997359	-1.02989	0.495343	1.66885	-0.270243	0.538753	0.338942	0.0617882	0.259423	-1.46911	-0.323325	1.66114	-2.95012	-0.97692	0.616863	2.71355
2.03733	-0.718268	3.14398	1.05823	1.19195	-3.87447	6.32691	6.17932	1.48977	8.32307	1.88867	0.94721	0.418976	-1.16467	0.890512	1.56781	-0.0341807	0.15641	-0.103125	-0.0667856	-0.338148	-1.4423	-0.0283332	1.69292	-2.3039	-1.34385	-0.105191	2.6343
2.10432	-1.14473	3.24867	1.43837	1.2998	-3.95288	6.79412	7.41081	1.42615	7.29781	2.05004	0.854141	0.176107	-1.12906	1.29913	1.33353	0.224181	-0.263224	-0.621258	-0.37976	-0.761931	-1.16443	0.307218	1.67482	-1.87843	-1.50179	-0.947337	2.87544
2.17474	-0.857938	3.27254	1.85159	1.18147	-3.97784	6.81017	8.24805	1.29737	5.99011	2.14069	1.18516	0.23695	-0.996382	1.44481	1.09803	0.289251	-0.382673	-1.07911	-0.629251	-0.589487	-0.674939	0.567975	1.92678	-1.79322	-1.47227	-1.60968	3.33726
2.14591	-0.00234347	3.19529	2.19409	0.93821	-4.07965	6.41042	8.17612	1.034	4.66088	1.90243	1.88576	0.608748	-0.90462	1.17475	1.02342	0.20849	-0.0278789	-1.39692	-0.646724	0.428267	-0.0823576	0.645567	2.62216	-1.96309	-1.44429	-1.90319	3.72302
2.01239	0.910524	2.99193	2.37467	0.732936	-4.19741	5.82552	7.08255	0.712895	3.56588	1.22779	2.73815	1.32939	-0.931453	0.592045	1.16407	0.247993	0.716236	-1.53405	-0.475276	2.05059	0.357714	0.499343	3.62635	-2.19678	-1.59333	-1.88529	3.79039
1.86564	1.32939	2.70676	2.35134	0.698533	-4.14944	5.30774	5.35613	0.544583	2.99517	0.288379	3.44417	2.36949	-1.03041	0.00537487	1.4528	0.638816	1.58153	-1.48127	-0.328527	3.49508	0.323828	0.187509	4.54347	-2.34919	-1.86298	-1.79825	3.57678
1.80858	1.02529	2.47848	2.16303	0.875647	-3.79121	4.98191	3.67629	0.720246	3.20626	-0.52171	3.75255	3.54687	-1.07171	-0.275863	1.74788	1.3677	2.28909	-1.28679	-0.410301	3.85431	-0.342249	-0.15832	4.95018	-2.38774	-2.06728	-1.84527	3.38857
1.86601	0.22703	2.45672	1.91677	1.21314	-3.14144	4.84902	2.61719	1.22864	4.26117	-0.833732	3.58287	4.55266	-0.950115	-0.147366	1.85483	2.18805	2.68764	-1.07405	-0.741735	2.76281	-1.46676	-0.399492	4.68783	-2.3335	-1.78188	-2.00736	3.55783
1.96852	-0.563598	2.67033	1.69933	1.61637	-2.37426	4.86405	2.35355	1.80492	5.90313	-0.573292	3.0826	5.09715	-0.67351	0.229681	1.70476	2.80323	2.77791	-0.99606	-1.13478	0.777852	-2.6318	-0.450737	3.9769	-2.16901	-0.802737	-2.08132	4.17627
2.01291	-0.92565	2.97875	1.60612	2.0034	-1.65888	5.02865	2.65521	2.08345	7.61083	-0.0306361	2.56382	5.07934	-0.364168	0.545761	1.45239	3.04162	2.64265	-1.13508	-1.33166	-0.915051	-3.48454	-0.297896	3.16151	-1.82957	0.622944	-1.90304	5.01936
1.93587	-0.771002	3.17271	1.6722	2.33821	-1.19812	5.31201	3.13147	1.85894	8.83746	0.34129	2.32967	4.65383	-0.173323	0.550148	1.3724	2.89829	2.3622	-1.42846	-1.19929	-1.31921	-4.00194	0.0226354	2.71031	-1.29563	1.94774	-1.52733	5.69407
1.73948	-0.327015	3.14664	1.84671	2.63226	-1.02046	5.66757	3.5159	1.25572	9.2862	0.250654	2.48629	4.13921	-0.176359	0.212989	1.6556	2.46101	1.98052	-1.69754	-0.83159	-0.351381	-4.45201	0.447327	2.83585	-0.689715	2.66267	-1.17552	5.86878
1.46521	0.0925975	2.98949	2.02259	2.92025	-1.07627	5.94192	3.78474	0.660062	9.02923	-0.239577	2.87184	3.82814	-0.32838	-0.255434	2.26263	1.81935	1.52728	-1.7708	-0.489908	1.09944	-5.05763	0.88625	3.34215	-0.266178	2.55293	-1.00311	5.42493
1.16096	0.32304	2.91409	2.08366	3.22302	-1.22138	5.91048	4.05925	0.449457	8.39278	-0.789111	3.16655	3.82762	-0.510522	-0.537165	2.93436	1.03183	1.05566	-1.605	-0.430778	1.8268	-5.65849	1.21526	3.79689	-0.275785	1.74756	-0.926791	4.476
0.878235	0.419872	3.09063	1.9603	3.51769	-1.25809	5.4638	4.41952	0.71314	7.71496	-1.04995	3.11574	4.0293	-0.625619	-0.408045	3.34387	0.154705	0.653157	-1.30661	-0.739458	1.16193	-5.70368	1.29917	3.81147	-0.798245	0.607939	-0.68715	3.29512
0.689151	0.551777	3.52475	1.67256	3.736	-1.04773	4.80069	4.80852	1.17217	7.17331	-0.910884	2.70429	4.21397	-0.663528	0.118916	3.2803	-0.711702	0.413318	-1.04174	-1.27453	-0.611956	-4.63618	1.06217	3.2566	-1.66858	-0.44048	-0.0862525	2.2035
0.684788	0.829307	4.06573	1.32753	3.79552	-0.5993	4.40238	5.09577	1.36347	6.79427	-0.545942	2.1517	4.2095	-0.68406	0.800701	2.74216	-1.40795	0.389185	-0.91583	-1.75632	-2.54125	-2.38297	0.562979	2.30864	-2.55471	-1.06181	0.819521	1.44736
0.916757	1.20354	4.51504	1.061	3.64217	-0.0771678	4.50555	5.20925	0.961439	6.57658	-0.26233	1.73482	4.00175	-0.740479	1.31498	1.89174	-1.75667	0.561749	-0.921251	-1.94518	-3.69141	0.448298	-0.00180775	1.32762	-3.13336	-1.11804	1.72913	1.09805
1.30749	1.49739	4.74019	0.955391	3.27468	0.289813	5.01699	5.18956	0.0138396	6.56232	-0.282642	1.58196	3.73985	-0.824536	1.44929	0.925003	-1.64814	0.844814	-0.982696	-1.79744	-3.70606	2.84623	-0.402102	0.656962	-3.2461	-0.703735	2.27982	1.03527
1.72656	1.53797	4.72304	0.987734	2.74161	0.349491	5.74102	5.12126	-1.0689	6.76982	-0.613906	1.60212	3.64011	-0.893979	1.20239	-0.0365883	-1.1184	1.12308	-1.0457	-1.49151	-2.88998	3.96665	-0.525802	0.456994	-2.94336	-0.0831238	2.25371	1.05067
1.98008	1.29382	4.53777	1.04331	2.12526	0.121153	6.2847	5.0393	-1.76065	7.0742	-1.07098	1.59601	3.84225	-0.953896	0.744758	-0.960249	-0.350515	1.3008	-1.12525	-1.29625	-1.87348	3.60994	-0.45427	0.645903	-2.41102	0.449533	1.6824	1.01983
1.95356	0.914956	4.2958	0.991787	1.52482	-0.230098	6.32905	4.93316	-1.73617	7.2001	-1.41531	1.44	4.29887	-1.09195	0.291633	-1.82637	0.428097	1.33711	-1.27716	-1.36772	-1.18112	2.29663	-0.387785	0.961735	-1.84608	0.709539	0.821477	1.01264
1.72435	0.636798	4.09148	0.784869	1.03307	-0.524524	5.89731	4.84507	-1.05358	6.88818	-1.50908	1.18079	4.77323	-1.4013	-0.00792612	-2.5812	1.08574	1.25697	-1.52811	-1.62776	-0.99806	0.911867	-0.479394	1.10788	-1.35789	0.681208	0.0355489	1.23768
1.53018	0.612259	3.96259	0.511947	0.700555	-0.703172	5.29112	4.92178	-0.0975666	6.11506	-1.3894	0.972549	4.96739	-1.84611	-0.102159	-3.19677	1.63541	1.13767	-1.83428	-1.82792	-1.21125	0.164806	-0.725034	0.913379	-0.935755	0.476846	-0.350855	1.84699
1.61936	0.80435	3.87207	0.361756	0.507807	-0.858279	4.81223	5.30187	0.663047	5.17059	-1.22314	0.935696	4.7155	-2.21024	-0.00415389	-3.56946	2.12551	1.0728	-2.10535	-1.75386	-1.60293	0.212501	-1.00452	0.430735	-0.486701	0.244856	-0.189305	2.75255
2.07746	1.03046	3.72003	0.499024	0.381349	-1.13477	4.52127	5.90573	0.938985	4.50248	-1.17834	1.07446	4.11385	-2.21516	0.245782	-3.6048	2.46457	1.11861	-2.26511	-1.39911	-2.01558	0.673503	-1.21754	-0.0848689	0.0771373	0.094612	0.41372	3.60883
2.75249	1.11824	3.38978	0.940636	0.259252	-1.58662	4.36482	6.35283	0.745542	4.42879	-1.30095	1.31335	3.48464	-1.73607	0.589071	-3.25239	2.37462	1.24409	-2.28898	-0.955883	-2.38301	0.98149	-1.36729	-0.317006	0.747233	0.0704168	1.11548	3.99018
3.34099	1.0303	2.81319	1.53113	0.1573	-2.1072	4.31878	6.16586	0.333631	4.92767	-1.48074	1.59112	3.18235	-0.936015	0.945212	-2.4902	1.58075	1.32421	-2.19328	-0.634197	-2.65463	0.793294	-1.50981	-0.0817398	1.38683	0.161371	1.46971	3.64506
3.58114	0.849224	2.02606	2.04071	0.168277	-2.484	4.39915	5.15599	-0.00100193	5.65895	-1.52769	1.90742	3.36836	-0.189393	1.22797	-1.34312	0.11618	1.20578	-2.00862	-0.479628	-2.73152	0.153583	-1.63616	0.535484	1.79895	0.318638	1.13772	2.65885
3.41777	0.656136	1.18469	2.30563	0.377856	-2.52547	4.76051	3.66459	-0.0930488	6.20155	-1.30368	2.28305	3.90828	0.162128	1.38326	0.0718621	-1.5346	0.824024	-1.77976	-0.35933	-2.51293	-0.653387	-1.62538	1.18866	1.86362	0.4677	0.0806519	1.42578
3.02379	0.4414	0.528218	2.30171	0.761877	-2.16174	5.42128	2.40446	0.0366695	6.33422	-0.818571	2.69071	4.46161	0.0351638	1.41443	1.52294	-2.64428	0.289257	-1.58407	-0.124143	-2.02699	-1.36914	-1.32853	1.43996	1.64667	0.522776	-1.38573	0.454966
2.66938	0.144061	0.291272	2.11103	1.16183	-1.46167	6.09081	1.97274	0.252186	6.15827	-0.229581	3.04205	4.69909	-0.364395	1.36403	2.70205	-2.70529	-0.141774	-1.51926	0.211598	-1.4986	-1.89117	-0.710331	1.01363	1.38861	0.410731	-2.72888	0.127376
2.53846	-0.225969	0.596753	1.83569	1.37658	-0.581482	6.3162	2.41132	0.423666	5.9836	0.246343	3.25389	4.49909	-0.72492	1.26345	3.32407	-1.80583	-0.216753	-1.64251	0.444983	-1.22661	-2.20382	0.0798605	0.000385705	1.36626	0.0973709	-3.4473	0.534382
2.62181	-0.522119	1.37869	1.5414	1.30417	0.300922	5.81953	3.18038	0.5096	6.08161	0.440814	3.32998	3.99861	-0.872403	1.09655	3.24678	-0.607776	0.138547	-1.91564	0.344586	-1.31866	-2.26146	0.771997	-1.12107	1.71564	-0.397353	-3.30886	1.46965
2.75408	-0.538	2.38496	1.26352	1.01458	1.02679	4.75496	3.57774	0.560194	6.50151	0.296576	3.37241	3.48166	-0.872918	0.812718	2.54881	0.0850638	0.75942	-2.22692	-0.136232	-1.51289	-1.98869	1.12986	-1.69682	2.33473	-0.999	-2.52033	2.55782
2.75798	-0.169322	3.27533	1.03982	0.689448	1.47167	3.66598	3.26807	0.660818	7.07531	-0.131756	3.50216	3.19603	-0.919215	0.378443	1.52443	-0.145658	1.3492	-2.48168	-0.770912	-1.30075	-1.38512	1.08821	-1.25597	2.93228	-1.58806	-1.44657	3.43692
2.58714	0.485781	3.77329	0.91471	0.481478	1.55768	3.16755	2.50388	0.86171	7.57033	-0.705456	3.75563	3.22257	-1.11703	-0.178071	0.545629	-1.09634	1.67442	-2.66801	-1.1787	-0.323485	-0.580627	0.780814	0.192435	3.19934	-2.02168	-0.514131	3.90027
2.36336	1.18123	3.78697	0.89914	0.415553	1.27873	3.59266	1.88693	1.13681	7.84182	-1.22527	4.0473	3.46454	-1.3721	-0.764527	-0.216708	-2.14278	1.69703	-2.82031	-1.0779	1.2558	0.249805	0.442831	2.12626	3.00557	-2.18078	-0.093961	3.94392
2.28072	1.68434	3.42087	0.926929	0.410213	0.729048	4.8365	1.88937	1.39578	7.87477	-1.4624	4.22782	3.73386	-1.48102	-1.25814	-0.684585	-2.68819	1.54794	-2.9199	-0.497474	2.73805	1.01827	0.257749	3.78855	2.49596	-2.03999	-0.358117	3.72288
2.44665	1.90564	2.86681	0.866712	0.385487	0.105043	6.44521	2.51659	1.54251	7.72515	-1.23444	4.18573	3.85719	-1.33873	-1.54229	-0.913946	-2.51479	1.38048	-2.85645	0.209233	3.29918	1.73461	0.261069	4.61168	2.00398	-1.71857	-1.19424	3.45564
2.78052	1.90045	2.24984	0.608217	0.349645	-0.345983	7.83269	3.34219	1.5387	7.44814	-0.522172	3.91382	3.74054	-1.06713	-1.52642	-1.00811	-1.82608	1.23996	-2.52107	0.573528	2.5413	2.36392	0.368015	4.50887	1.80755	-1.44998	-2.21959	3.32053
3.05076	1.76729	1.55117	0.169954	0.387584	-0.426759	8.49484	3.84261	1.42186	7.07725	0.45612	3.50082	3.38662	-0.939557	-1.16174	-0.97353	-1.02758	1.06097	-1.95638	0.313159	0.773647	2.69599	0.485833	3.83848	1.8852	-1.45316	-2.93133	3.37646
3.02835	1.54602	0.68291	-0.264989	0.571062	-0.0967704	8.17035	3.75851	1.26516	6.64667	1.31528	3.07	2.87783	-1.15588	-0.474322	-0.733698	-0.455589	0.780226	-1.40576	-0.473262	-1.17837	2.41245	0.596836	3.07878	1.87677	-1.77889	-2.95581	3.53504
2.64499	1.19526	-0.333855	-0.439641	0.8808	0.481747	6.94186	3.23905	1.1211	6.21287	1.7224	2.7187	2.32458	-1.65465	0.39388	-0.353875	-0.231745	0.444341	-1.18017	-1.35171	-2.48099	1.33997	0.736767	2.462	1.33251	-2.25719	-2.24964	3.60512
2.04199	0.650931	-1.24589	-0.193238	1.21089	1.0051	5.24381	2.71332	1.00271	5.85166	1.62067	2.49966	1.88033	-2.12071	1.18424	-0.0222706	-0.280313	0.20184	-1.43079	-1.8118	-2.7561	-0.330053	0.909511	1.84481	0.0998545	-2.6118	-1.09645	3.40442
1.48096	-0.0851857	-1.64395	0.416128	1.44336	1.18044	3.72082	2.61135	0.909834	5.63938	1.26838	2.44292	1.68044	-2.1904	1.60577	0.117982	-0.434513	0.184681	-2.01527	-1.57445	-2.21816	-2.06711	1.04682	0.909024	-1.46079	-2.66679	0.0761468	2.88333
1.1881	-0.88556	-1.22689	1.13758	1.51991	0.884475	2.94351	3.11692	0.857742	5.63251	1.03624	2.57718	1.79206	-1.70192	1.48617	-0.173832	-0.539685	0.390295	-2.57791	-0.756218	-1.4521	-3.27049	1.06476	-0.473632	-2.64998	-2.47471	0.964134	2.17583
1.24077	-1.51156	-0.0616742	1.6827	1.45455	0.225155	3.1117	4.08124	0.870806	5.84847	1.11379	2.90797	2.19274	-0.808048	0.895159	-0.853812	-0.503643	0.670006	-2.78974	0.207952	-1.01804	-3.57836	0.955022	-2.01435	-2.90694	-2.25094	1.50956	1.5269
1.55746	-1.71864	1.38828	1.88457	1.29865	-0.538123	3.93823	5.12584	0.954698	6.24873	1.36463	3.35774	2.76286	0.11918	0.134834	-1.46445	-0.294706	0.829343	-2.56671	0.831239	-1.12871	-3.00723	0.808461	-3.11921	-2.2339	-2.16819	1.80129	1.13606
1.97154	-1.41029	2.52741	1.74714	1.11011	-1.15936	4.81884	5.86177	1.09018	6.73561	1.4482	3.73306	3.30668	0.706198	-0.421629	-1.41587	0.0798686	0.754311	-2.10665	0.863582	-1.55923	-1.86929	0.740275	-3.27277	-1.2228	-2.19502	1.88063	1.02909
2.32332	-0.737981	3.00558	1.38309	0.952627	-1.53548	5.1953	6.08568	1.25986	7.1733	1.10227	3.78913	3.62263	0.758676	-0.541307	-0.407705	0.577095	0.473394	-1.72953	0.422704	-1.80458	-0.569992	0.785168	-2.40087	-0.649572	-2.12564	1.65502	1.05277
2.51857	-0.047474	2.92416	0.930018	0.897998	-1.71048	4.89047	5.82873	1.4669	7.42732	0.35592	3.38338	3.60627	0.305368	-0.24555	1.2477	1.09589	0.131086	-1.64957	-0.110884	-1.38144	0.575275	0.857443	-0.931379	-0.948637	-1.77695	1.01349	0.991082
2.54487	0.327256	2.71317	0.517525	0.994178	-1.76884	4.1864	5.2515	1.7053	7.40473	-0.485136	2.61034	3.31426	-0.473978	0.245184	2.69542	1.47157	-0.0900647	-1.84555	-0.357549	-0.116502	1.42786	0.81196	0.482824	-1.9642	-1.17966	0.0322997	0.710622
2.46403	0.289476	2.77933	0.270352	1.20863	-1.72594	3.45159	4.5115	1.90688	7.08425	-1.05118	1.79106	2.91947	-1.3458	0.677881	3.41466	1.54107	-0.0538314	-2.10837	-0.17823	1.72156	2.0113	0.561121	1.34436	-3.13201	-0.596585	-0.947707	0.234588
2.39169	0.0496091	3.19916	0.283914	1.40651	-1.5235	2.882	3.73734	1.94364	6.53527	-1.14917	1.29374	2.57727	-2.08194	0.916319	3.41938	1.26764	0.258204	-2.20951	0.268765	3.51711	2.42687	0.162506	1.50669	-3.90058	-0.35028	-1.48735	-0.286744
2.45784	-0.0302122	3.68648	0.55565	1.41138	-1.13963	2.64933	3.10049	1.72595	5.91758	-0.865811	1.30519	2.32143	-2.48905	0.981555	2.79429	0.822517	0.698856	-2.05417	0.675504	4.58857	2.74406	-0.190312	1.09354	-4.0508	-0.596706	-1.34974	-0.666026
2.74236	0.288395	3.84478	0.939171	1.12403	-0.705131	2.71266	2.84114	1.3298	5.4394	-0.484879	1.7236	2.09389	-2.44768	0.986444	1.99741	0.515404	0.965818	-1.71541	0.812946	4.50961	2.92412	-0.280598	0.30289	-3.71277	-1.2165	-0.690885	-0.763376
3.20657	0.927431	3.50058	1.20396	0.610747	-0.488273	2.92062	3.14881	1.0228	5.26225	-0.298574	2.24966	1.87836	-1.96647	1.0341	1.5611	0.585089	0.71526	-1.34975	0.672965	3.29305	2.83243	-0.0197676	-0.68192	-3.1462	-1.89734	0.0232949	-0.529735
3.66944	1.52253	2.86305	1.19581	0.0838658	-0.713327	3.20842	3.98093	1.12153	5.39091	-0.444401	2.59718	1.78881	-1.20781	1.15067	1.6564	1.00547	-0.232154	-1.08177	0.440103	1.34289	2.34831	0.467688	-1.62373	-2.50829	-2.338	0.313497	-0.0147214
3.87111	1.65021	2.39406	0.980031	-0.220104	-1.34056	3.61824	5.00896	1.75958	5.6326	-0.858875	2.66261	1.99673	-0.437804	1.28112	2.06597	1.47869	-1.70434	-0.947291	0.343061	-0.769099	1.50383	0.899603	-2.16901	-1.7826	-2.42293	-0.0291948	0.641591
3.61387	1.09774	2.48749	0.829336	-0.179355	-2.0097	4.187	5.77798	2.74186	5.68921	-1.35032	2.54385	2.54489	0.091233	1.33567	2.43663	1.63901	-3.16875	-0.916734	0.510718	-2.54119	0.540295	1.01044	-1.97086	-0.876103	-2.24784	-0.865661	1.23134
2.90199	0.0141244	3.19052	1.03063	0.151784	-2.24166	4.84117	5.96231	3.61526	5.34599	-1.72047	2.42482	3.22673	0.255344	1.25447	2.52295	1.30907	-3.97097	-0.949636	0.92332	-3.66317	-0.186841	0.729235	-0.963007	0.234615	-1.99466	-1.84536	1.53519
1.97609	-1.13341	4.1638	1.64351	0.588666	-1.77522	5.39761	5.51223	3.92818	4.62137	-1.85308	2.4335	3.67176	0.0914678	1.05418	2.25794	0.606106	-3.7028	-1.01941	1.45343	-4.01768	-0.415403	0.232422	0.472551	1.43339	-1.76845	-2.60831	1.42031
1.19535	-1.7747	4.90426	2.40655	0.922814	-0.779935	5.66969	4.59963	3.50811	3.75461	-1.73543	2.5767	3.59718	-0.267668	0.828162	1.68401	-0.169235	-2.4506	-1.09597	1.92835	-3.65007	-0.159805	-0.171882	1.67422	2.51249	-1.53167	-2.90721	0.940222
0.832482	-1.5288	5.06985	2.88789	1.01625	0.231188	5.60366	3.45658	2.56834	3.04181	-1.43607	2.77702	3.03059	-0.692097	0.695796	0.880441	-0.746039	-0.736741	-1.12825	2.16696	-2.76571	0.272905	-0.250052	2.14197	3.28926	-1.18285	-2.62745	0.354126
0.922403	-0.428756	4.67868	2.78487	0.84314	0.731346	5.3268	2.27401	1.57267	2.66419	-1.07647	2.95864	2.31894	-1.10421	0.728915	-0.0327533	-1.02055	0.803061	-1.07023	2.00882	-1.7165	0.472493	0.00435064	1.9004	3.70339	-0.703642	-1.77791	0.00914468
1.27186	1.06679	4.05231	2.14828	0.486062	0.511289	4.99862	1.22769	0.952456	2.64459	-0.801373	3.10467	1.90518	-1.4608	0.902728	-0.858475	-1.04018	1.76064	-0.938048	1.37704	-0.903755	0.204009	0.377669	1.45466	3.83301	-0.244148	-0.504681	0.130652
1.61489	2.32178	3.56152	1.35491	0.109738	-0.212849	4.78402	0.542137	0.865373	2.92685	-0.727478	3.24709	2.03405	-1.72362	1.10472	-1.33382	-0.902127	2.07635	-0.833748	0.363021	-0.60481	-0.427162	0.59543	1.35182	3.82663	-0.0698583	0.899246	0.663074
1.79147	2.89706	3.37174	0.845325	-0.0851803	-0.963395	4.71236	0.454434	1.14764	3.45324	-0.876126	3.41159	2.59759	-1.87264	1.19614	-1.25114	-0.683439	1.90819	-0.888283	-0.747463	-0.83769	-1.05684	0.516764	1.71443	3.79845	-0.401788	2.04702	1.29007
1.8246	2.79271	3.37247	0.82868	0.0581871	-1.30053	4.67169	1.05256	1.47224	4.14757	-1.14405	3.57357	3.22119	-1.94045	1.08811	-0.700248	-0.445593	1.42265	-1.15488	-1.57934	-1.38137	-1.33436	0.221706	2.14722	3.75075	-1.25443	2.58316	1.62945
1.86453	2.37462	3.32506	1.17697	0.553493	-1.05648	4.53776	2.12422	1.58715	4.84973	-1.3621	3.66544	3.51581	-1.99737	0.789493	0.0684876	-0.261864	0.701607	-1.54409	-1.87047	-1.94587	-1.17195	-0.0695083	2.09642	3.57293	-2.37148	2.3219	1.46201
2.06652	2.04877	3.09477	1.57125	1.21759	-0.376634	4.27942	3.19079	1.46509	5.3273	-1.41585	3.62694	3.31561	-2.0676	0.403636	0.736579	-0.204135	-0.192843	-1.8658	-1.62829	-2.35241	-0.771694	-0.176782	1.35281	3.12949	-3.2994	1.32224	0.84206
2.49128	1.95741	2.77559	1.76014	1.73703	0.421281	3.94815	3.75508	1.27377	5.41799	-1.32967	3.45336	2.7499	-2.05693	0.0782181	1.01087	-0.294882	-1.11392	-1.95249	-1.10682	-2.57796	-0.414676	-0.0954866	0.272155	2.39382	-3.57074	-0.137144	0.0475934
3.07265	1.9428	2.60938	1.71874	1.85261	1.04923	3.58334	3.59047	1.21029	5.20267	-1.23529	3.20105	2.12681	-1.79416	-0.0641238	0.776418	-0.486054	-1.82682	-1.77039	-0.611441	-2.65314	-0.202014	0.0184982	-0.472742	1.53355	-2.92409	-1.66593	-0.562798
3.64742	1.77487	2.7703	1.60424	1.55012	1.3749	3.16653	2.84446	1.33772	5.03083	-1.24934	2.94813	1.73176	-1.18486	0.0223649	0.174128	-0.702094	-2.13397	-1.43937	-0.287987	-2.54631	0.015444	-0.00442195	-0.406588	0.856312	-1.44721	-2.90584	-0.705444
4.02612	1.40444	3.19735	1.58161	1.10786	1.4101	2.70973	1.88893	1.54961	5.31303	-1.36824	2.74445	1.68141	-0.345772	0.296388	-0.446057	-0.910524	-2.0252	-1.15674	-0.0662231	-2.17127	0.444938	-0.193858	0.382956	0.614765	0.465735	-3.6556	-0.300024
4.0821	1.00384	3.61958	1.68397	0.94107	1.20845	2.2854	1.06728	1.67971	6.2014	-1.46895	2.5901	1.91046	0.421771	0.657196	-0.674135	-1.14629	-1.71534	-1.0846	0.210897	-1.51674	1.06793	-0.406087	1.3193	0.796628	2.23912	-3.92533	0.46582
3.82031	0.778575	3.75674	1.81409	1.33531	0.781684	2.02862	0.549776	1.65394	7.41595	-1.40605	2.45462	2.26677	0.821901	0.985029	-0.239418	-1.45757	-1.51733	-1.27039	0.60142	-0.757567	1.54203	-0.437334	1.78299	1.04157	3.41388	-3.88685	1.20428
3.37792	0.752881	3.52831	1.85864	2.2512	0.116269	2.01445	0.366829	1.55019	8.39026	-1.11783	2.31673	2.6256	0.761587	1.17262	0.830757	-1.82105	-1.63062	-1.63521	0.98944	-0.212305	1.4188	-0.191613	1.5658	0.844837	3.85935	-3.73714	1.55712
2.94232	0.740198	3.09921	1.79813	3.33653	-0.724491	2.13793	0.512078	1.51921	8.64583	-0.662598	2.19094	2.94195	0.383207	1.14591	2.19438	-2.11603	-1.99826	-2.02177	1.18008	-0.151622	0.521418	0.229303	0.977435	0.094227	3.75529	-3.5596	1.47084
2.63699	0.519423	2.73604	1.71691	4.13509	-1.51828	2.14695	0.972574	1.64836	8.0978	-0.176973	2.12063	3.22075	-0.0882275	0.885413	3.35412	-2.20395	-2.34654	-2.26924	1.07444	-0.597764	-0.837204	0.582822	0.550802	-1.16864	3.38339	-3.29246	1.28689
2.45761	0.0442748	2.60775	1.71758	4.34568	-1.93087	1.96737	1.66239	1.89522	7.05553	0.195849	2.14409	3.44758	-0.530086	0.450843	3.91068	-2.06078	-2.39117	-2.28009	0.771705	-1.26975	-1.99923	0.647608	0.619537	-2.61991	2.89884	-2.84028	1.51189
2.30076	-0.503994	2.6951	1.82628	3.96103	-1.70025	1.73344	2.36149	2.13874	5.95676	0.361188	2.2599	3.54861	-0.962591	-0.010983	3.76994	-1.84029	-2.06466	-2.05366	0.510392	-1.72695	-2.3776	0.374689	1.11364	-3.80415	2.26938	-2.23327	2.40741
2.05246	-0.855552	2.859	1.97327	3.21421	-0.83281	1.63808	2.76539	2.27985	5.0921	0.301523	2.41984	3.42218	-1.42019	-0.305765	3.15805	-1.78586	-1.58693	-1.67672	0.493417	-1.63294	-1.83754	-0.0786691	1.69612	-4.44736	1.41757	-1.67193	3.73436
1.66645	-0.85073	2.97846	2.05754	2.40005	0.355788	1.77907	2.64011	2.2925	4.53414	0.0916242	2.55872	3.0246	-1.80719	-0.285462	2.38588	-2.03927	-1.30828	-1.2789	0.736218	-0.979889	-0.775361	-0.456803	2.07121	-4.57223	0.411192	-1.38777	4.88434
1.18649	-0.535595	3.03084	2.03144	1.71107	1.41599	2.10341	1.96651	2.20005	4.25721	-0.098672	2.64434	2.44133	-1.91458	0.0485181	1.80066	-2.50212	-1.43429	-0.975614	1.06227	-0.118367	0.143338	-0.580646	2.18979	-4.38537	-0.496634	-1.4367	5.30146
0.714305	-0.101393	3.06471	1.93491	1.18845	2.03925	2.46237	0.953573	2.03315	4.26641	-0.0357322	2.71161	1.875	-1.61163	0.512318	1.56102	-2.879	-1.85244	-0.824915	1.25321	0.463399	0.395103	-0.464034	2.21412	-4.08551	-1.02499	-1.63151	4.85261
0.352296	0.253558	3.11681	1.85967	0.785038	2.22433	2.59659	-0.0936673	1.82361	4.59443	0.493346	2.84929	1.54148	-1.03209	0.828581	1.5683	-2.88503	-2.21172	-0.813334	1.23112	0.500993	-0.105539	-0.283238	2.3228	-3.75707	-1.07344	-1.70011	3.86464
0.152531	0.425099	3.15632	1.87726	0.459107	2.21126	2.39733	-0.944618	1.62167	5.19011	1.56174	3.13827	1.54225	-0.548032	0.799698	1.57929	-2.4636	-2.20022	-0.869453	1.11681	0.209435	-0.99492	-0.222567	2.53142	-3.40494	-0.787693	-1.53196	2.83881
0.09735	0.421434	3.09446	1.98243	0.217326	2.24883	2.09416	-1.52153	1.48612	5.83525	3.01413	3.57943	1.8076	-0.508715	0.443536	1.37213	-1.84972	-1.79484	-0.895704	1.10927	0.205067	-1.72387	-0.322979	2.69339	-3.05478	-0.429144	-1.27687	2.10208
0.12307	0.332717	2.8376	2.08964	0.0880072	2.39172	2.03298	-1.84874	1.43486	6.19867	4.48199	4.06621	2.15301	-0.951981	-0.0245167	0.882198	-1.43177	-1.27839	-0.811393	1.28763	1.08184	-1.93062	-0.464287	2.72941	-2.79676	-0.174671	-1.19637	1.66152
0.169397	0.294721	2.34331	2.08982	0.0701353	2.48559	2.40701	-1.95304	1.40627	6.01774	5.52587	4.43145	2.40345	-1.54736	-0.364494	0.244313	-1.50814	-1.01702	-0.598985	1.51225	2.91224	-1.69687	-0.496351	2.58662	-2.71804	-0.0229045	-1.40278	1.32691
0.211178	0.441348	1.65711	1.93376	0.116115	2.33517	3.13907	-1.82126	1.28977	5.28939	5.83961	4.54301	2.49427	-1.84133	-0.502842	-0.276661	-2.10169	-1.18866	-0.331737	1.5219	5.05657	-1.52105	-0.39615	2.36952	-2.78306	0.130303	-1.72237	0.953694
0.241351	0.825013	0.924395	1.6775	0.163229	1.90284	3.94335	-1.43989	1.02177	4.32248	5.41628	4.38078	2.48769	-1.61124	-0.572428	-0.455393	-2.94888	-1.67801	-0.151404	1.15463	6.47466	-2.00175	-0.298731	2.32287	-2.78067	0.339283	-1.79973	0.594924
0.225942	1.33944	0.367304	1.44217	0.1768	1.37077	4.54423	-0.847564	0.670938	3.57864	4.55816	4.03579	2.51352	-1.0366	-0.756577	-0.322438	-3.66221	-2.19744	-0.188761	0.508296	6.35907	-3.40642	-0.367193	2.68258	-2.41254	0.525953	-1.35357	0.456401
0.0913733	1.73341	0.211359	1.31519	0.158712	1.02078	4.84263	-0.128828	0.426687	3.37873	3.6003	3.6302	2.68471	-0.552934	-1.07439	-0.0482366	-3.95241	-2.50776	-0.472634	-0.0982245	4.64648	-5.39856	-0.620886	3.52731	-1.48255	0.534468	-0.392972	0.711972
-0.221098	1.7589	0.572355	1.28601	0.115951	1.03525	4.72052	0.641945	0.475176	3.67835	2.88637	3.2211	3.03249	-0.518732	-1.31425	0.129674	-3.76494	-2.555	-0.902634	-0.338577	2.04608	-7.1294	-0.88213	4.68129	-0.0539358	0.263335	0.739564	1.33128
-0.673197	1.36825	1.36302	1.28605	0.0312313	1.37984	4.27995	1.432	0.845537	4.09463	2.55664	2.76893	3.48182	-0.965142	-1.19862	0.0705877	-3.25936	-2.43779	-1.32004	-0.100208	-0.407497	-7.6805	-0.893532	5.84323	1.54828	-0.243149	1.51286	2.04428
-1.10479	0.793672	2.30065	1.29234	-0.120519	1.85274	3.69691	2.21217	1.35169	4.18127	2.48502	2.20038	3.87623	-1.60423	-0.646891	-0.133204	-2.67971	-2.27034	-1.62483	0.456936	-1.92143	-6.60139	-0.510231	6.78575	2.90388	-0.812239	1.47147	2.45899
-1.30811	0.415258	3.04559	1.37187	-0.31687	2.24639	2.9917	2.89285	1.69595	3.74384	2.40209	1.51256	4.05218	-2.05177	0.102778	-0.30089	-2.2294	-2.07962	-1.83879	1.03939	-2.24228	-4.19415	0.181702	7.1391	3.72152	-1.23906	0.506867	2.25182
-1.16522	0.499616	3.39609	1.59399	-0.453378	2.48431	2.07679	3.32064	1.67652	2.95211	2.06931	0.820776	3.93328	-2.07373	0.638696	-0.323053	-2.02068	-1.82209	-2.05997	1.43187	-1.57368	-1.34724	0.900797	6.77202	3.96682	-1.37915	-1.00769	1.3254
-0.764221	1.00923	3.39806	1.88986	-0.382906	2.63314	0.969708	3.36772	1.34809	2.17998	1.41755	0.295702	3.58205	-1.69415	0.675996	-0.0443563	-2.07459	-1.48496	-2.35264	1.60534	-0.314406	0.971036	1.32883	5.90267	3.81593	-1.18321	-2.33945	-0.136297
-0.3044	1.63131	3.27919	2.02826	-0.0134897	2.80327	-0.0868691	3.04952	1.00226	1.72687	0.588317	0.0362677	3.1606	-1.13746	0.25898	0.489946	-2.3109	-1.15966	-2.67312	1.64764	1.12311	2.21124	1.29396	4.88952	3.48886	-0.686528	-2.7645	-1.73671
0.00865592	2.00028	3.25953	1.78549	0.613736	3.03612	-0.737534	2.56546	0.961762	1.64816	-0.143773	-0.0101046	2.82357	-0.683622	-0.300207	1.02035	-2.52755	-1.00749	-2.89452	1.60953	2.34853	2.41036	0.877345	3.98323	3.09996	0.00327251	-1.98254	-3.03895
0.0721183	1.94023	3.39678	1.18152	1.33398	3.26639	-0.780775	2.21288	1.3308	1.79875	-0.525246	-0.00617414	2.63285	-0.527096	-0.678808	1.25972	-2.44364	-1.14289	-2.90304	1.43545	3.01398	1.97683	0.384092	3.19507	2.63344	0.707999	-0.299107	-3.77084
-0.0744735	1.55153	3.58757	0.547824	1.94602	3.37229	-0.33174	2.22162	1.89534	2.00532	-0.460999	-0.0967956	2.56774	-0.693939	-0.768356	1.07026	-1.85572	-1.53725	-2.68279	1.05591	2.92958	1.33085	0.185226	2.35947	2.03973	1.20733	1.56191	-3.94822
-0.310791	1.09918	3.69704	0.319701	2.30424	3.261	0.325532	2.61704	2.26439	2.20157	-0.0480291	-0.303358	2.60878	-1.04295	-0.691418	0.540305	-0.831674	-2.02502	-2.32794	0.543287	2.20329	0.70155	0.509193	1.33915	1.35137	1.32869	2.88441	-3.82243
-0.537678	0.814187	3.67313	0.699909	2.3543	2.92782	0.813875	3.20128	2.15348	2.43436	0.506023	-0.522653	2.79376	-1.3522	-0.632308	-0.0836923	0.230746	-2.4018	-1.98462	0.152894	1.22991	0.183673	1.30382	0.212137	0.712746	1.06587	3.32699	-3.67203
-0.740688	0.765288	3.53408	1.47432	2.11563	2.46065	0.928171	3.66741	1.59027	2.78045	1.00544	-0.615972	3.17277	-1.44843	-0.653497	-0.571975	0.794892	-2.5314	-1.77015	0.172708	0.467017	-0.102167	2.25982	-0.713547	0.302397	0.630249	3.00586	-3.58805
-0.974194	0.872578	3.26314	2.13952	1.65506	1.99886	0.697883	3.7777	0.883324	3.27286	1.33737	-0.503811	3.70316	-1.29838	-0.648222	-0.86763	0.541661	-2.38858	-1.71815	0.694059	0.145686	0.0253376	2.98609	-1.08855	0.219545	0.361792	2.29571	-3.42074
-1.28268	1.00616	2.75637	2.24285	1.0776	1.67319	0.264789	3.49557	0.391369	3.88582	1.46383	-0.195121	4.20582	-1.00294	-0.439695	-1.1061	-0.362793	-2.03319	-1.7729	1.50447	0.141541	0.658285	3.22341	-0.793276	0.42786	0.533899	1.53285	-2.92795
-1.6226	1.06416	1.92283	1.67334	0.517503	1.55365	-0.198053	2.9871	0.288787	4.5489	1.3848	0.248919	4.45488	-0.713804	0.0757716	-1.48981	-1.32019	-1.56425	-1.83039	2.20526	0.0984843	1.6301	2.9609	-0.0939999	0.79235	1.18943	0.82912	-2.0002
-1.85509	0.984518	0.865176	0.702654	0.103838	1.62347	-0.464324	2.49196	0.504095	5.14938	1.12888	0.761608	4.33727	-0.550165	0.846373	-2.121	-1.6802	-1.09366	-1.80421	2.46471	-0.304829	2.53358	2.39812	0.456419	1.1713	2.13661	0.0980241	-0.781
-1.83137	0.732651	-0.0586332	-0.221147	-0.0902264	1.78524	-0.237909	2.15183	0.843473	5.53592	0.769001	1.28101	3.93802	-0.56906	1.67624	-2.91245	-1.19001	-0.732805	-1.68112	2.21168	-1.13846	2.95123	1.80449	0.35009	1.49649	3.05383	-0.752829	0.405559
-1.51562	0.323771	-0.42075	-0.754741	-0.0720855	1.89396	0.704058	1.91783	1.16048	5.56842	0.417828	1.73046	3.46998	-0.773114	2.30444	-3.62297	-0.173668	-0.562162	-1.53175	1.64064	-2.17268	2.7135	1.37791	-0.508	1.79508	3.6764	-1.6203	1.25509
-1.04782	-0.126779	-0.0519758	-0.823142	0.0993753	1.80622	2.28444	1.60772	1.42473	5.21053	0.182826	2.01513	3.11143	-1.11247	2.51249	-3.98411	0.708941	-0.580393	-1.46556	1.0589	-2.99227	1.98065	1.1742	-1.65328	2.14307	3.90193	-2.16733	1.6582
-0.685274	-0.397387	0.767314	-0.586446	0.370733	1.43364	4.1138	1.07766	1.66019	4.588	0.1148	2.06346	2.8975	-1.47874	2.2259	-3.84674	0.947473	-0.676487	-1.55591	0.712064	-3.19791	1.11445	1.11822	-2.2826	2.57362	3.7647	-2.01031	1.73099
-0.652675	-0.25565	1.46031	-0.275755	0.720671	0.784966	5.44596	0.379926	1.845	3.93737	0.192447	1.88536	2.75488	-1.73069	1.56776	-3.27489	0.538908	-0.677045	-1.78544	0.698829	-2.60277	0.47248	1.06988	-1.74958	2.99633	3.35472	-1.01838	1.69701
-1.00184	0.378279	1.57023	-0.0395499	1.13063	-0.0261468	5.67668	-0.226808	1.88431	3.46321	0.344009	1.58507	2.63274	-1.766	0.822661	-2.53107	-0.0495296	-0.466797	-2.05041	0.984584	-1.33333	0.266047	0.911292	-0.0278365	3.19462	2.78676	0.499931	1.72457
-1.55858	1.31769	1.11404	0.0969909	1.5402	-0.825734	4.78739	-0.445423	1.68501	3.21232	0.475409	1.29815	2.59536	-1.58691	0.308159	-1.94628	-0.262881	-0.101996	-2.2202	1.44983	0.22808	0.517061	0.621477	2.18499	2.92798	2.12983	1.89015	1.84249
-2.02564	2.15425	0.576175	0.169889	1.84993	-1.46429	3.32844	-0.171625	1.25925	3.06574	0.492288	1.09749	2.78082	-1.29049	0.216022	-1.7426	0.121216	0.188936	-2.20766	1.92098	1.63712	1.0757	0.301294	3.83131	2.08467	1.46849	2.49576	1.97889
-2.26679	2.46485	0.534914	0.208158	1.9802	-1.89077	1.84007	0.394092	0.753846	2.84868	0.334646	0.954936	3.25388	-0.98455	0.519105	-1.92194	0.839165	0.15088	-2.00257	2.19239	2.59712	1.67626	0.122467	4.11277	0.779038	0.940466	2.03374	2.05994
-2.1865	2.05752	1.21555	0.236378	1.92558	-2.15712	0.844734	0.857139	0.366749	2.4658	0.0283628	0.800588	3.87873	-0.713258	1.00216	-2.29715	1.33262	-0.297222	-1.65694	2.08255	3.05056	2.04146	0.21592	2.96084	-0.655695	0.696366	0.747377	2.06516
-1.85489	1.09016	2.31953	0.321293	1.74415	-2.34787	0.38235	0.892881	0.213904	1.96262	-0.293254	0.624601	4.33009	-0.468896	1.39281	-2.6376	1.1198	-0.963421	-1.25028	1.53118	3.11916	2.01946	0.566628	1.04947	-1.82223	0.812338	-0.76775	1.99578
-1.49705	-0.022258	3.24706	0.565049	1.49349	-2.4844	0.0933297	0.468698	0.258805	1.48546	-0.453806	0.51278	4.2594	-0.26615	1.50751	-2.81529	0.099299	-1.47745	-0.865911	0.674222	2.97835	1.67556	0.9956	-0.64284	-2.58891	1.21143	-1.93874	1.8115
-1.34951	-0.849488	3.51854	1.00157	1.18722	-2.47425	-0.337904	-0.144514	0.367259	1.18921	-0.364605	0.563935	3.51626	-0.175115	1.32782	-2.84312	-1.3758	-1.51856	-0.579876	-0.188344	2.76927	1.25091	1.2564	-1.41184	-2.87171	1.66223	-2.52746	1.43029
-1.53796	-1.17272	3.0666	1.48393	0.82438	-2.28422	-0.962325	-0.577699	0.440845	1.16348	-0.113454	0.76015	2.27391	-0.250523	0.973834	-2.7894	-2.6677	-1.00761	-0.445492	-0.747152	2.57557	0.984313	1.18746	-1.1714	-2.76018	1.88281	-2.6761	0.821735
-2.02007	-1.05169	2.20625	1.70824	0.460057	-1.85528	-1.60124	-0.623088	0.510185	1.41257	0.0862729	0.928448	0.959109	-0.421571	0.604193	-2.65577	-3.16803	-0.126307	-0.473742	-0.864199	2.4254	0.914264	0.815456	-0.380952	-2.50265	1.69696	-2.69296	0.115499
-2.60399	-0.709596	1.35711	1.41407	0.22775	-1.24083	-1.7338	-0.34801	0.701739	1.87361	0.0615816	0.861901	0.0184483	-0.478519	0.311653	-2.33354	-2.60315	0.831841	-0.635016	-0.638449	2.28766	0.825077	0.340454	0.338872	-2.33376	1.13587	-2.77485	-0.400283
-3.03743	-0.344129	0.764162	0.619092	0.261319	-0.610123	-0.896098	0.00846888	1.1052	2.4363	-0.177407	0.512991	-0.323701	-0.216895	0.0835061	-1.68267	-1.17946	1.64779	-0.895694	-0.297024	2.07288	0.408047	0.0193738	0.621328	-2.33012	0.425751	-2.87954	-0.439027
-3.13181	-0.0141393	0.422964	-0.325003	0.567648	-0.111161	0.809531	0.245054	1.66131	2.94669	-0.44127	0.0813301	-0.147086	0.359769	-0.146085	-0.668923	0.51643	2.25989	-1.25786	-0.00142082	1.6602	-0.46966	0.0260254	0.539925	-2.36083	-0.150891	-2.81231	0.064086
-2.85855	0.324196	0.219061	-0.937285	0.97073	0.235332	2.61866	0.328391	2.17375	3.21349	-0.50673	-0.106696	0.286063	0.963647	-0.39154	0.555326	1.81901	2.70531	-1.74886	0.263674	0.951423	-1.6099	0.364737	0.477957	-2.15744	-0.489247	-2.42066	0.850991
-2.36166	0.688783	0.113957	-0.930417	1.2038	0.534927	3.53987	0.352357	2.43682	3.05118	-0.283234	0.156036	0.736721	1.17321	-0.549306	1.69399	2.31521	3.00018	-2.34956	0.624579	-0.0618896	-2.59494	0.872044	0.798474	-1.47633	-0.517605	-1.73601	1.46258
-1.88164	0.985231	0.193369	-0.39999	1.09682	0.925225	3.04883	0.396992	2.36848	2.37032	0.125129	0.790716	1.1059	0.720785	-0.445416	2.44577	2.00956	3.07739	-2.92302	1.14318	-1.23654	-3.10253	1.30036	1.55289	-0.26694	-0.249084	-0.971147	1.50841
-1.6419	1.05394	0.544617	0.262935	0.711458	1.46165	1.52546	0.433188	2.04363	1.27393	0.497878	1.48829	1.39326	-0.299409	0.0153389	2.64949	1.2449	2.83873	-3.23099	1.69893	-2.25611	-3.17825	1.44908	2.43248	1.25632	0.219075	-0.391356	0.886602
-1.762	0.811328	1.10629	0.653458	0.310632	2.05826	0.0508813	0.354927	1.62237	0.0791019	0.651418	1.93574	1.58204	-1.46531	0.713217	2.35738	0.468454	2.27225	-3.06415	2.04133	-2.70473	-3.23075	1.2803	2.99378	2.69051	0.757058	-0.151683	-0.1976
-2.22628	0.346664	1.66414	0.603464	0.18507	2.51528	-0.37065	0.0969001	1.25658	-0.797791	0.55867	2.01549	1.58823	-2.2772	1.32339	1.80787	0.0096468	1.52419	-2.40569	1.97206	-2.25996	-3.72546	0.94408	2.98676	3.63503	1.23524	-0.209778	-1.39745
-2.89734	-0.130665	2.01608	0.228766	0.470825	2.61883	0.365645	-0.275527	1.04798	-1.06122	0.355189	1.81985	1.32595	-2.43955	1.50056	1.31792	-0.0228753	0.847607	-1.49254	1.5022	-0.925458	-4.79472	0.67941	2.5327	3.89476	1.55287	-0.380015	-2.42477
-3.55969	-0.454383	2.14477	-0.220892	1.08261	2.26656	1.55674	-0.589203	1.04862	-0.725728	0.229406	1.50451	0.81508	-1.98832	1.11727	1.14272	0.27833	0.453494	-0.698151	0.854583	0.871733	-6.06297	0.648038	2.01268	3.58263	1.65856	-0.497727	-3.14826
-3.99152	-0.623096	2.21397	-0.563133	1.78411	1.55297	2.51121	-0.6905	1.24929	-0.119949	0.275459	1.14817	0.218133	-1.2116	0.374055	1.36337	0.719014	0.379589	-0.303732	0.314717	2.45784	-6.83546	0.823158	1.7599	3.06118	1.54185	-0.567113	-3.57528
-4.05609	-0.766	2.37811	-0.789525	2.32201	0.751381	2.31997	-0.579966	1.54602	0.330873	0.41747	0.750926	-0.235307	-0.456021	-0.290233	1.85638	1.14459	0.487042	-0.330629	0.0585627	3.3068	-6.52909	1.02166	1.81308	2.74926	1.20481	-0.761195	-3.79656
-3.77156	-0.990971	2.59063	-1.03174	2.5368	0.181088	0.937511	-0.440427	1.74561	0.402301	0.465524	0.336957	-0.378173	0.0419901	-0.466292	2.36168	1.56614	0.592525	-0.568599	0.0933225	3.38739	-5.04513	1.05495	1.93773	2.89541	0.654277	-1.25857	-3.95465
-3.30373	-1.26452	2.61036	-1.43693	2.41005	0.0329505	-0.760933	-0.521992	1.66151	0.220413	0.265529	0.0121485	-0.195162	0.217424	-0.138981	2.61216	2.17034	0.627564	-0.772228	0.336544	3.17606	-2.83323	0.877672	1.89019	3.44384	-0.0631592	-2.04974	-4.21505
-2.86595	-1.43251	2.21873	-2.03495	2.05266	0.273183	-1.81533	-0.965039	1.25369	0.135938	-0.16806	-0.111016	0.177012	0.138791	0.531997	2.45455	3.14472	0.688919	-0.85476	0.734443	3.2787	-0.628348	0.617444	1.68215	4.07387	-0.818205	-2.88511	-4.69267
-2.58369	-1.34994	1.45699	-2.66889	1.64891	0.696378	-1.85823	-1.69736	0.690248	0.41559	-0.63726	-0.0426375	0.516465	-0.0668219	1.23885	1.90686	4.4078	0.932914	-0.919388	1.29778	3.92576	0.934634	0.465263	1.59756	4.39287	-1.41451	-3.41965	-5.35533
-2.42357	-0.992733	0.668925	-3.03578	1.37087	1.08171	-1.22214	-2.47678	0.253632	1.00211	-0.878147	0.0591939	0.598547	-0.272427	1.67134	1.14254	5.48876	1.40071	-1.12001	2.02787	4.74647	1.57649	0.516092	1.93461	4.16203	-1.68881	-3.43927	-5.99972
-2.24858	-0.458007	0.301555	-2.83964	1.29257	1.32623	-0.595914	-3.02498	0.151394	1.54789	-0.731464	0.0218446	0.265812	-0.383532	1.69954	0.423133	5.74678	1.92671	-1.49094	2.81883	5.03871	1.38405	0.6873	2.69988	3.40691	-1.63496	-2.98702	-6.3627
-1.96237	0.126319	0.612122	-1.98532	1.35298	1.45979	-0.296129	-3.13825	0.382799	1.70386	-0.252187	-0.170362	-0.509934	-0.362269	1.41886	0.00294299	4.83214	2.21941	-1.89661	3.44582	4.35022	0.645507	0.780538	3.50469	2.35031	-1.44104	-2.30087	-6.3059
-1.62379	0.682093	1.48923	-0.683372	1.40312	1.55506	-0.390747	-2.71985	0.7646	1.42773	0.312211	-0.343068	-1.57519	-0.248252	1.06806	0.0223092	3.02286	2.06331	-2.13232	3.66885	2.90084	-0.33147	0.636907	3.82379	1.24525	-1.37786	-1.63285	-5.92551
-1.42604	1.1765	2.49972	0.631382	1.31554	1.62921	-0.69251	-1.77555	1.07838	1.04873	0.659984	-0.283516	-2.59191	-0.150801	0.8902	0.418757	1.11436	1.48794	-2.07524	3.37843	1.47212	-1.31084	0.25864	3.5717	0.256672	-1.60069	-1.09914	-5.489
-1.54307	1.55359	3.12106	1.5357	1.07823	1.62207	-0.972409	-0.428487	1.20625	1.01932	0.60527	0.0598021	-3.13733	-0.188268	1.00575	0.908029	-0.100528	0.771824	-1.75367	2.67513	0.823516	-2.13272	-0.19965	2.88298	-0.531042	-2.01904	-0.656898	-5.24364
-1.96619	1.69176	3.01808	1.85013	0.798945	1.45916	-1.17512	1.06524	1.15636	1.54526	0.179442	0.512809	-2.90434	-0.398261	1.35545	1.08221	-0.367562	0.273432	-1.28842	1.82816	1.10452	-2.70067	-0.553014	2.15497	-1.04426	-2.35224	-0.190502	-5.24768
-2.4768	1.45074	2.2124	1.70604	0.618322	1.13309	-1.37781	2.37082	0.994396	2.3943	-0.395143	0.796259	-1.90506	-0.691702	1.74239	0.615396	-0.105069	0.2092	-0.776523	1.14547	1.75039	-2.99456	-0.709328	1.82432	-1.2056	-2.33604	0.376653	-5.35576
-2.79501	0.779834	1.05979	1.41376	0.607142	0.727005	-1.61019	3.21185	0.771096	3.03976	-0.84199	0.710538	-0.532064	-0.908082	1.9492	-0.517039	-0.0411253	0.531633	-0.231335	0.837503	1.95014	-3.08216	-0.694772	2.04666	-1.00332	-1.91216	1.01381	-5.36707
-2.79105	-0.205382	0.0585121	1.24356	0.730926	0.415073	-1.75506	3.49819	0.506595	3.01869	-0.993193	0.230742	0.604593	-0.942827	1.85379	-1.94698	-0.645539	0.980544	0.371577	0.942837	1.30446	-3.07869	-0.586323	2.61631	-0.550962	-1.24962	1.55649	-5.21829
-2.58068	-1.24422	-0.397878	1.27393	0.89718	0.368798	-1.62534	3.33396	0.214294	2.21976	-0.875491	-0.525721	0.995756	-0.839437	1.46787	-3.04594	-1.78795	1.25522	1.00239	1.33394	0.150468	-3.05977	-0.439272	3.12395	-0.0397297	-0.60066	1.77385	-5.06808
-2.41665	-2.03444	-0.188675	1.3881	1.02892	0.65257	-1.12978	2.90137	-0.0852606	0.904624	-0.665298	-1.3757	0.513597	-0.758546	0.891943	-3.24283	-2.86213	1.18255	1.54406	1.78178	-0.684355	-3.0066	-0.277686	3.19988	0.3922	-0.131669	1.62401	-5.19812
-2.44693	-2.34976	0.519905	1.39049	1.10133	1.15863	-0.366692	2.33261	-0.373596	-0.496335	-0.54539	-2.10974	-0.530876	-0.847142	0.252851	-2.34862	-3.25962	0.782729	1.86074	2.04764	-0.48976	-2.85562	-0.127283	2.6956	0.746699	0.13793	1.0625	-5.79076
-2.58019	-2.11965	1.39624	1.15201	1.12969	1.6153	0.433958	1.68011	-0.636736	-1.62145	-0.562973	-2.50703	-1.58959	-1.12526	-0.314507	-0.676053	-2.82305	0.222625	1.9029	1.97549	0.815317	-2.61947	-0.0216081	1.73378	1.11994	0.280803	0.223052	-6.73836
-2.67166	-1.46058	2.11553	0.696953	1.14068	1.69175	1.05404	0.9841	-0.840758	-2.30384	-0.58832	-2.39117	-2.19653	-1.48745	-0.659378	1.13453	-1.94193	-0.284253	1.74585	1.55817	2.61365	-2.44677	0.0416128	0.633282	1.56839	0.378769	-0.562985	-7.62838
-2.49244	-0.653385	2.48936	0.189865	1.15549	1.16885	1.38635	0.338356	-0.90677	-2.57974	-0.405289	-1.73441	-2.1908	-1.80451	-0.651754	2.46966	-1.24	-0.565384	1.52458	0.946327	3.97392	-2.51946	0.136876	-0.243226	2.01303	0.481746	-0.969241	-7.93504
-1.998	-0.0445253	2.50061	-0.160608	1.18365	0.0863167	1.42605	-0.1311	-0.731193	-2.63374	0.123493	-0.724571	-1.71522	-2.02084	-0.280198	3.04052	-1.11551	-0.535439	1.32814	0.38016	4.20077	-2.84726	0.370958	-0.655431	2.26292	0.628631	-0.890903	-7.30668
-1.37832	0.122291	2.25345	-0.21655	1.21722	-1.22925	1.20458	-0.360641	-0.259891	-2.69974	0.926078	0.299022	-1.03074	-2.15834	0.279095	2.94497	-1.48811	-0.204877	1.14966	0.0628828	3.19171	-3.15645	0.778476	-0.592508	2.13079	0.833895	-0.534208	-5.7655
-0.870867	-0.144545	1.89111	0.0279848	1.23079	-2.28754	0.756341	-0.420297	0.434763	-2.91834	1.7185	1.02856	-0.309164	-2.23459	0.731474	2.50211	-1.91687	0.336248	0.930557	0.0449002	1.40804	-3.02529	1.25216	-0.260983	1.54941	1.04978	-0.307012	-3.68985
-0.588305	-0.582859	1.53405	0.469552	1.20068	-2.65331	0.146437	-0.475298	1.14619	-3.2143	2.14664	1.35997	0.442333	-2.18588	0.859894	2.02263	-1.95548	0.951269	0.65309	0.201657	-0.464374	-2.20331	1.59516	0.0489823	0.622399	1.15591	-0.562596	-1.60233
-0.493999	-0.859344	1.25569	0.969795	1.13492	-2.15442	-0.500471	-0.64636	1.62414	-3.31016	1.99419	1.41853	1.29266	-1.88136	0.692636	1.67865	-1.45186	1.50155	0.398481	0.332951	-1.89637	-0.859402	1.66742	0.145	-0.431951	1.01698	-1.35707	0.0878317
-0.503144	-0.804737	1.08104	1.41877	1.08049	-0.97771	-1.03871	-0.877709	1.71444	-2.92085	1.32465	1.42297	2.21229	-1.23074	0.48427	1.50943	-0.588498	1.89334	0.318932	0.31583	-2.68355	0.473976	1.49404	0.0503403	-1.44912	0.580732	-2.37847	1.21979
-0.580543	-0.499458	0.992079	1.74598	1.0851	0.403463	-1.39622	-0.93821	1.45047	-2.00842	0.45742	1.50705	3.01285	-0.301501	0.510204	1.48037	0.309474	2.10837	0.540482	0.191509	-2.84578	1.25563	1.22682	-0.0554376	-2.28281	-0.0700129	-3.0949	1.84458
-0.733374	-0.136632	0.941291	1.88846	1.13962	1.45454	-1.63373	-0.584773	1.0261	-0.883767	-0.213106	1.63982	3.57267	0.654747	0.844054	1.50814	1.00326	2.1959	1.06775	0.117332	-2.42642	1.33001	0.9892	0.0146804	-2.86212	-0.764791	-3.03816	2.10597
-0.926553	0.193038	0.878926	1.76283	1.15998	1.8562	-1.89521	0.223298	0.667075	-0.0395242	-0.436249	1.68784	3.68132	1.30185	1.30172	1.45433	1.42992	2.22018	1.76191	0.228719	-1.41498	1.04712	0.752012	0.298638	-3.1498	-1.34855	-2.07134	2.15821
-1.04108	0.568643	0.782022	1.28675	1.04004	1.67547	-2.28412	1.23505	0.495845	0.181344	-0.218253	1.54782	3.27169	1.38993	1.5876	1.15895	1.63448	2.19486	2.40832	0.528393	0.138704	0.993759	0.363204	0.62943	-3.05556	-1.7453	-0.498874	2.15141
-0.950642	1.0852	0.66216	0.452386	0.737413	1.31145	-2.78156	2.03994	0.486838	-0.170446	0.229578	1.24182	2.49243	0.8956	1.5123	0.546635	1.66783	2.06355	2.8227	0.88749	1.96238	1.52977	-0.290759	0.725461	-2.44684	-1.94059	1.05733	2.22156
-0.655098	1.64417	0.547542	-0.602865	0.316959	1.23042	-3.28065	2.34483	0.532873	-0.68585	0.646457	0.911823	1.58715	0.0487465	1.11287	-0.268843	1.56981	1.7629	2.91996	1.1439	3.55922	2.49448	-1.13757	0.374381	-1.27102	-1.93172	1.98414	2.4341
-0.345404	1.93165	0.464038	-1.60566	-0.086761	1.65466	-3.67953	2.1915	0.554338	-0.886707	0.86284	0.718234	0.779759	-0.774601	0.607972	-1.00373	1.42876	1.32987	2.70624	1.21086	4.42845	3.32909	-1.91799	-0.400239	0.320153	-1.71491	2.04254	2.72496
-0.286001	1.65234	0.437939	-2.26473	-0.351851	2.41594	-3.93066	1.93956	0.556124	-0.550256	0.849588	0.703425	0.2253	-1.24269	0.2503	-1.37758	1.40154	0.953225	2.22096	1.11826	4.35685	3.52055	-2.33314	-1.30027	1.97803	-1.31512	1.53028	2.93002
-0.518464	0.823496	0.507178	-2.43265	-0.427145	3.07979	-4.02938	2.01652	0.591745	0.165792	0.683611	0.718017	0.00673782	-1.24132	0.190168	-1.31563	1.61575	0.897385	1.49835	0.974483	3.54756	2.99354	-2.22345	-1.89172	3.31991	-0.805316	1.08539	2.91546
-0.973513	-0.156817	0.707247	-2.18973	-0.332639	3.25517	-3.85716	2.62161	0.677528	0.870682	0.484696	0.495898	0.131306	-0.926371	0.423036	-1.00266	2.02304	1.31761	0.597412	0.891808	2.48066	2.11731	-1.65391	-1.86005	4.12165	-0.277737	1.22207	2.69904
-1.4546	-0.767511	1.02995	-1.77476	-0.126435	2.86687	-3.25013	3.60422	0.740553	1.23931	0.3636	-0.131262	0.503574	-0.612283	0.822519	-0.732576	2.36379	2.07956	-0.325625	0.924768	1.61774	1.33826	-0.868053	-1.22271	4.384	0.210892	1.92691	2.43582
-1.76011	-0.752246	1.40004	-1.4079	0.120539	2.19343	-2.17344	4.58637	0.652548	1.22337	0.386969	-1.02962	0.906054	-0.556528	1.21706	-0.684405	2.32394	2.8566	-0.995933	1.04489	1.1726	0.787813	-0.162871	-0.339766	4.2431	0.670183	2.64353	2.27018
-1.83702	-0.310347	1.70657	-1.14191	0.330444	1.65277	-0.846805	5.19956	0.32887	0.995372	0.555196	-1.76844	1.04627	-0.780911	1.46382	-0.815753	1.77995	3.30347	-1.12293	1.15334	1.08511	0.229507	0.236156	0.304015	3.84381	1.15789	2.69173	2.19933
-1.78883	0.0732893	1.86136	-0.854695	0.425931	1.5108	0.31058	5.24466	-0.18399	0.864834	0.80343	-1.89293	0.692601	-1.05961	1.48904	-0.964212	0.924396	3.26596	-0.583738	1.12632	1.15823	-0.620592	0.24836	0.395772	3.30352	1.72618	1.81752	2.09243
-1.76214	0.0135613	1.82137	-0.381207	0.358085	1.73668	0.932373	4.70036	-0.704815	1.00247	1.03929	-1.27663	-0.163378	-1.09238	1.28591	-1.07202	0.152217	2.85919	0.463361	0.880162	1.21826	-1.72628	-0.0546303	-0.0463206	2.76512	2.36358	0.448646	1.85339
-1.82031	-0.496517	1.56314	0.32146	0.144726	2.09286	0.979574	3.65972	-1.00941	1.30195	1.20571	-0.254527	-1.24077	-0.7423	0.885086	-1.21959	-0.212343	2.33523	1.65414	0.425038	1.19914	-2.68631	-0.49888	-0.754203	2.42437	2.96514	-0.554105	1.56354
-1.89274	-1.12814	1.07193	1.09508	-0.114449	2.35197	0.803115	2.29834	-0.957684	1.47037	1.32641	0.597248	-2.0845	-0.158903	0.329283	-1.56749	-0.138326	1.86717	2.63561	-0.131279	1.14345	-3.06636	-0.892701	-1.43553	2.44833	3.35847	-0.475024	1.45019
-1.82596	-1.51126	0.393082	1.63679	-0.272364	2.44798	0.910344	0.874034	-0.571087	1.24755	1.49212	0.863325	-2.31546	0.313032	-0.322216	-2.19166	0.102421	1.44521	3.24388	-0.642495	1.14815	-2.79484	-1.10925	-1.94213	2.83438	3.38971	0.772429	1.69294
-1.50196	-1.5148	-0.309993	1.65713	-0.211636	2.45638	1.589	-0.320308	-0.0156439	0.604889	1.7878	0.547096	-1.84819	0.37417	-0.964881	-2.97223	0.134697	0.966998	3.50682	-1.01069	1.26958	-2.24606	-1.12811	-2.25665	3.344	3.02796	2.60339	2.23667
-0.948791	-1.29252	-0.798913	1.05691	0.0785835	2.46086	2.66682	-1.07647	0.487385	-0.216291	2.21204	-3.73223e-05	-0.919998	-0.0227623	-1.43624	-3.65738	-0.259345	0.419064	3.51618	-1.23951	1.42014	-1.92709	-1.01758	-2.35282	3.59679	2.42922	4.17363	2.78032
-0.36106	-1.0952	-0.914031	0.0302223	0.479078	2.45287	3.59147	-1.37766	0.764137	-0.861107	2.65675	-0.377643	0.0763598	-0.654669	-1.56333	-4.03557	-0.991441	-0.0393173	3.32969	-1.41474	1.3442	-2.04823	-0.875587	-2.09976	3.28265	1.88585	4.92381	2.95912
0.00462091	-1.03843	-0.699433	-0.977948	0.795949	2.35725	3.77837	-1.3864	0.755858	-1.10079	2.98184	-0.401537	0.812469	-1.19775	-1.27007	-4.05762	-1.71706	-0.182408	2.99263	-1.62664	0.756554	-2.35422	-0.77066	-1.32878	2.36052	1.5635	4.85445	2.58031
0.0020218	-1.02139	-0.35567	-1.46979	0.86924	2.14567	2.97934	-1.31419	0.533192	-0.978695	3.15168	-0.152068	1.14007	-1.43912	-0.675981	-3.81608	-2.04134	0.0792222	2.60448	-1.88925	-0.402494	-2.35358	-0.717411	-0.0150901	1.12016	1.45774	4.36128	1.7416
-0.290905	-0.843913	-0.052752	-1.16339	0.668806	1.91305	1.41877	-1.28707	0.256925	-0.762611	3.33436	0.173118	1.07112	-1.37042	-0.0876283	-3.43173	-1.74636	0.590472	2.30041	-2.11528	-1.79283	-1.74023	-0.691558	1.59697	0.0642827	1.53275	3.81297	0.76699
-0.616475	-0.407768	0.203254	-0.17342	0.314057	1.82892	-0.375669	-1.3158	0.0960733	-0.758726	3.85128	0.441056	0.711251	-1.12091	0.156214	-2.97041	-0.90284	1.0443	2.13532	-2.17213	-2.77696	-0.651962	-0.662861	3.02956	-0.335811	1.66296	3.24121	0.0285673
-0.719811	0.16358	0.509316	1.03242	0.00213148	1.99862	-1.89654	-1.36712	0.135573	-1.13798	4.94694	0.655578	0.230842	-0.819697	-0.0967609	-2.45749	0.184919	1.19771	2.00543	-1.9905	-2.791	0.43466	-0.619185	3.81428	0.109914	1.72552	2.38753	-0.224506
-0.533396	0.579882	0.88672	1.90128	-0.110454	2.36146	-2.88865	-1.43804	0.327472	-1.8843	6.5063	0.893822	-0.144149	-0.511818	-0.690883	-1.94537	1.1445	1.02816	1.73214	-1.64583	-1.73507	1.06483	-0.568884	3.91419	1.18609	1.70211	1.02839	0.0481181
-0.218009	0.577395	1.19482	2.12149	0.00273975	2.72103	-3.34545	-1.55359	0.526642	-2.85185	7.95706	1.19048	-0.20067	-0.179894	-1.2468	-1.53994	1.70481	0.71307	1.26096	-1.33242	-0.0816668	1.11327	-0.526865	3.3493	2.34362	1.64755	-0.734145	0.68511
-0.0277078	0.114719	1.24355	1.78264	0.232604	2.87975	-3.33302	-1.70529	0.594083	-3.83935	8.51633	1.47658	0.120888	0.175191	-1.40714	-1.34318	1.79163	0.476694	0.778949	-1.22379	1.397	0.800427	-0.499392	2.23907	2.93305	1.58696	-2.47429	1.40064
-0.1098	-0.575981	0.987844	1.25757	0.412291	2.75869	-2.84012	-1.81143	0.492366	-4.62173	7.67763	1.61882	0.625597	0.481548	-1.07367	-1.36023	1.52946	0.446043	0.602776	-1.31807	2.0897	0.443132	-0.48041	0.773554	2.47946	1.45855	-3.71785	1.90907
-0.403231	-1.13826	0.593627	0.904938	0.423655	2.41188	-1.80665	-1.74861	0.299187	-4.94401	5.59326	1.51869	0.94126	0.622224	-0.471676	-1.45835	1.16595	0.616095	0.902973	-1.40276	1.86613	0.183631	-0.462109	-0.840523	0.897487	1.16202	-4.23873	2.06056
-0.715431	-1.34809	0.300411	0.826741	0.261185	1.94875	-0.302476	-1.4252	0.133737	-4.59914	3.03429	1.18717	0.775751	0.518647	-0.00123687	-1.42294	0.949398	0.909581	1.5043	-1.18823	1.05674	-0.0766578	-0.450798	-2.33384	-1.39131	0.665719	-4.14067	1.91973
-0.90746	-1.28221	0.216941	0.861008	0.014994	1.4465	1.32518	-0.83386	0.0634217	-3.69742	0.927733	0.738257	0.16694	0.20152	0.0211277	-1.07792	1.00678	1.24803	1.96444	-0.518813	0.164047	-0.525868	-0.472395	-3.3735	-3.64691	0.0635663	-3.70718	1.7234
-1.02513	-1.24664	0.250365	0.786754	-0.205648	0.912007	2.51255	-0.0587068	0.066326	-2.43142	-0.186652	0.315504	-0.507334	-0.190883	-0.440632	-0.39245	1.28316	1.57517	1.90461	0.498806	-0.444656	-1.2486	-0.556238	-3.70369	-5.03152	-0.478964	-3.19678	1.72477
-1.25722	-1.5013	0.227108	0.542474	-0.344544	0.293353	2.76121	0.738433	0.0664943	-1.13399	-0.381575	0.0175087	-0.813021	-0.487969	-1.1346	0.489539	1.58275	1.84098	1.3379	1.547	-0.657789	-2.16083	-0.702536	-3.33418	-4.94312	-0.838449	-2.75704	2.01987
-1.74836	-2.00077	0.0722152	0.264822	-0.412858	-0.483562	1.96111	1.33562	-0.00193984	-0.16915	-0.13307	-0.123525	-0.62729	-0.579725	-1.7048	1.31186	1.69281	1.99033	0.711998	2.28622	-0.539497	-3.08557	-0.85833	-2.58603	-3.3301	-0.994317	-2.47139	2.47404
-2.39556	-2.38067	-0.130479	0.131856	-0.445944	-1.45835	0.51145	1.50084	-0.154793	0.279947	0.0867409	-0.11555	-0.274557	-0.465523	-1.93668	1.82648	1.51494	1.98012	0.594092	2.54193	-0.186939	-3.85595	-0.93064	-1.90929	-0.76468	-0.981113	-2.41739	2.79917
-2.86661	-2.22496	-0.241	0.176455	-0.453003	-2.5569	-0.874673	1.10643	-0.359641	0.282101	0.0727671	0.0160738	-0.287969	-0.23951	-1.88712	1.90974	1.11827	1.80893	1.22092	2.36518	0.34049	-4.35231	-0.8417	-1.59915	1.81261	-0.792642	-2.62869	2.73425
-3.0055	-1.41111	-0.210849	0.250357	-0.409202	-3.5261	-1.56563	0.263297	-0.562621	0.0627079	-0.135683	0.213889	-0.968974	-0.0352067	-1.80472	1.6171	0.678758	1.52752	2.27062	1.9478	0.999442	-4.48618	-0.592608	-1.64504	3.55273	-0.352167	-2.9842	2.22254
-2.68131	-0.254714	-0.128435	0.163003	-0.290681	-3.96357	-1.34267	-0.649755	-0.715972	-0.162204	-0.429243	0.364099	-2.10225	0.0405846	-1.90502	1.1568	0.349308	1.21851	3.05714	1.47948	1.71973	-4.20247	-0.282696	-1.8345	4.08755	0.403647	-3.16026	1.47864
-2.04224	0.673561	-0.125734	-0.146785	-0.106369	-3.49472	-0.46089	-1.15383	-0.791822	-0.30625	-0.736501	0.324592	-3.06715	-0.0357755	-2.18034	0.8038	0.162462	0.962403	3.01492	1.05881	2.41538	-3.52752	-0.0578181	-2.00339	3.61866	1.399	-2.76685	0.890496
-1.46908	0.93103	-0.236333	-0.564063	0.113262	-2.03172	0.55937	-0.966639	-0.7792	-0.42139	-0.9927	0.0218463	-3.26455	-0.181886	-2.39601	0.789613	0.0453859	0.814181	2.10678	0.703919	3.05104	-2.61445	-0.0163882	-2.19277	2.6909	2.34542	-1.63779	0.789736
-1.26055	0.502342	-0.329688	-0.900576	0.356549	0.0663675	1.23354	-0.211696	-0.672671	-0.605735	-1.07631	-0.45574	-2.52679	-0.250338	-2.27418	1.19732	-0.0735995	0.798146	0.849167	0.416547	3.61046	-1.72105	-0.139962	-2.56657	1.84274	2.85892	-0.0664911	1.22111
-1.42045	-0.207599	-0.183878	-1.03647	0.644308	2.09804	1.31222	0.646835	-0.47044	-0.883874	-0.843235	-0.874801	-1.20782	-0.134911	-1.71606	1.89851	-0.181511	0.908857	-0.0461962	0.219789	4.05404	-1.11311	-0.300431	-3.16794	1.3652	2.85425	1.25986	1.8756
-1.69408	-0.678462	0.340532	-0.981101	0.984006	3.37812	0.814163	1.11677	-0.193894	-1.15473	-0.25733	-1.01097	0.0809396	0.120101	-0.890045	2.5863	-0.21573	1.10652	-0.127744	0.137351	4.25635	-0.953153	-0.340822	-3.74412	1.27069	2.27904	1.67795	2.26395
-1.80483	-0.643949	1.13995	-0.833138	1.30338	3.62912	-0.0440009	0.998028	0.0851262	-1.26017	0.508171	-0.831669	0.858525	0.303583	-0.129134	2.93144	-0.181536	1.31419	0.569339	0.152577	4.01814	-1.24619	-0.176236	-3.8187	1.40969	1.29363	1.05089	2.03163
-1.69599	-0.251847	1.84716	-0.708149	1.44646	3.12305	-1.00601	0.462003	0.244996	-1.13078	1.11373	-0.544779	1.00418	0.157228	0.270613	2.79552	-0.20924	1.43727	1.63428	0.201741	3.20464	-1.86521	0.14974	-2.9897	1.60503	0.267391	-0.0580435	1.18892
-1.5031	0.0858179	2.00286	-0.697465	1.27224	2.4593	-1.8549	-0.148236	0.165688	-0.881741	1.2358	-0.448946	0.715606	-0.439237	0.201867	2.34837	-0.457266	1.41233	2.57784	0.20944	1.9122	-2.62111	0.488896	-1.24703	1.72156	-0.419654	-0.736435	0.0760822
-1.35437	0.01251	1.33957	-0.858271	0.795089	2.14051	-2.44856	-0.614209	-0.1913	-0.750641	0.767137	-0.694791	0.297284	-1.3581	-0.236514	1.96696	-0.934949	1.27286	3.07803	0.127889	0.500678	-3.32889	0.679836	0.930975	1.67443	-0.543611	-0.358311	-0.910715
-1.39166	-0.532581	-0.0018128	-1.2006	0.241677	2.26325	-2.71977	-0.963586	-0.731351	-0.902914	-0.106062	-1.15425	-0.0325211	-2.28174	-0.832222	1.95605	-1.42387	1.15366	3.05533	-0.0498492	-0.57697	-3.85502	0.650296	2.79725	1.4203	-0.125707	0.994408	-1.60726
-1.55115	-1.30882	-1.48325	-1.66522	-0.0554845	2.53764	-2.64519	-1.28448	-1.24795	-1.26488	-1.00918	-1.51197	-0.203665	-2.88837	-1.3771	2.26569	-1.59774	1.14585	2.62159	-0.292087	-1.03909	-4.15814	0.45827	3.74123	0.956703	0.571348	2.6469	-2.14112
-1.62148	-1.96432	-2.42726	-2.12642	0.122064	2.57879	-2.21832	-1.67481	-1.51179	-1.54239	-1.59957	-1.51105	-0.246654	-3.02475	-1.73934	2.50911	-1.25432	1.367	1.99904	-0.524018	-0.932713	-4.31525	0.234371	3.60615	0.318736	1.15557	3.84957	-2.7171
-1.47377	-2.25709	-2.37438	-2.44448	0.70432	2.20917	-1.45843	-2.06634	-1.37964	-1.42495	-1.75296	-1.1619	-0.226046	-2.74675	-1.87365	2.46775	-0.46717	1.81026	1.4453	-0.627219	-0.570424	-4.48941	0.0637172	2.7075	-0.441976	1.30382	4.25204	-3.32627
-1.17294	-2.15961	-1.32666	-2.54006	1.35221	1.54446	-0.449496	-2.25023	-0.866918	-0.806093	-1.59019	-0.753957	-0.212872	-2.22786	-1.79471	1.98767	0.461219	2.30463	1.16421	-0.479376	-0.315865	-4.81197	-0.0932377	1.57087	-1.28019	0.955452	3.9837	-3.65157
-0.893899	-1.81071	0.258747	-2.43164	1.68174	0.847391	0.63645	-2.05374	-0.150058	0.163755	-1.33851	-0.662108	-0.283601	-1.63876	-1.54693	1.27485	1.19139	2.62807	1.20975	-0.0399345	-0.388628	-5.23715	-0.361519	0.611926	-2.14555	0.373335	3.37417	-3.27472
-0.746094	-1.3827	1.70384	-2.20658	1.53827	0.32054	1.57469	-1.46258	0.503162	1.21967	-1.14884	-1.08846	-0.503775	-1.09644	-1.18747	0.78637	1.52727	2.64259	1.45089	0.576113	-0.798104	-5.49534	-0.816763	-0.0151018	-2.93219	-0.00235515	2.63845	-2.02533
-0.678158	-0.970977	2.42864	-1.95407	1.10834	0.0139205	2.1744	-0.61443	0.846017	2.17449	-1.01744	-1.91919	-0.88604	-0.689816	-0.779304	0.801805	1.47124	2.35958	1.65625	1.1149	-1.38183	-5.22674	-1.37418	-0.35534	-3.44559	0.156972	1.80512	-0.187629
-0.548256	-0.580284	2.19695	-1.71609	0.769955	-0.117529	2.35724	0.286969	0.758235	2.98922	-0.860778	-2.78765	-1.35947	-0.510231	-0.383658	1.16133	1.16081	1.90014	1.66127	1.30882	-1.86872	-4.23174	-1.81291	-0.511799	-3.45659	0.82722	0.875592	1.60422
-0.283366	-0.203674	1.19769	-1.48791	0.791993	-0.10558	2.16888	1.02691	0.296022	3.68008	-0.652517	-3.29411	-1.79281	-0.626915	-0.0451762	1.36785	0.768848	1.39298	1.49214	1.03465	-1.94901	-2.65703	-1.92847	-0.571431	-2.84013	1.62173	-0.0194112	2.70791
0.0306826	0.089071	-0.0528703	-1.25396	1.12562	0.0770158	1.71784	1.41593	-0.33522	4.17502	-0.479474	-3.23698	-2.06741	-1.02382	0.227249	0.949748	0.432897	0.894631	1.34107	0.391386	-1.39861	-0.966938	-1.68359	-0.615669	-1.69687	2.03658	-0.651777	2.81456
0.211634	0.154888	-0.948975	-1.01987	1.46013	0.470339	1.08751	1.43665	-0.871794	4.27265	-0.459731	-2.71266	-2.14086	-1.56773	0.471364	-0.205015	0.22561	0.386768	1.40892	-0.360779	-0.25797	0.288635	-1.22439	-0.724852	-0.341023	1.78471	-0.870494	2.07994
0.138871	-0.103501	-1.08793	-0.813027	1.49067	1.04561	0.30479	1.03268	-1.10815	3.76116	-0.607577	-2.03032	-2.04095	-2.05462	0.755333	-1.78634	0.152333	-0.162712	1.74497	-0.957944	1.06047	0.749171	-0.753043	-0.916428	0.859593	0.983737	-0.719251	0.9956
-0.124877	-0.601798	-0.485395	-0.656541	1.16526	1.66562	-0.575536	0.277198	-0.992786	2.61007	-0.787854	-1.50459	-1.79565	-2.31086	1.12263	-3.28129	0.168276	-0.734396	2.21535	-1.27695	1.89909	0.388488	-0.380205	-1.07419	1.67562	0.0706742	-0.372873	0.106442
-0.395424	-1.06761	0.418145	-0.547128	0.707523	2.12743	-1.4868	-0.55464	-0.660261	1.07011	-0.817359	-1.26419	-1.37974	-2.2792	1.51741	-4.27524	0.214241	-1.24098	2.61913	-1.37001	1.72516	-0.52545	-0.0870568	-0.983137	2.09582	-0.48856	0.0275744	-0.25549
-0.494549	-1.20851	0.993877	-0.465347	0.418654	2.26829	-2.26687	-1.11271	-0.37263	-0.428082	-0.625876	-1.20075	-0.757478	-2.03285	1.75017	-4.61881	0.259159	-1.56741	2.84569	-1.37471	0.517722	-1.58361	0.193338	-0.502225	2.25309	-0.488298	0.456563	-0.0867752
-0.370861	-0.92996	0.779915	-0.416474	0.445369	2.06659	-2.66046	-1.16363	-0.381938	-1.52885	-0.326776	-1.08545	-0.00338397	-1.71494	1.56653	-4.40427	0.322759	-1.6308	2.93779	-1.37885	-1.13789	-2.39553	0.482642	0.2465	2.28892	-0.0761365	0.922198	0.361062
-0.123008	-0.41097	-0.265768	-0.463947	0.700041	1.65979	-2.46673	-0.73315	-0.776946	-2.17127	-0.127368	-0.765056	0.624197	-1.44698	0.814236	-3.85572	0.454109	-1.41592	3.01524	-1.35398	-2.36966	-2.70318	0.749997	0.862866	2.2835	0.397536	1.33104	0.776739
0.0900319	0.0364325	-1.77102	-0.708468	0.961982	1.25414	-1.79819	-0.100949	-1.40675	-2.58875	-0.154213	-0.295507	0.778702	-1.26108	-0.397738	-3.25178	0.670448	-0.973476	3.13726	-1.21142	-2.55563	-2.45347	0.974909	0.905791	2.28628	0.64467	1.47584	0.974817
0.170009	0.204183	-3.1837	-1.20531	1.04275	0.98922	-0.901622	0.362492	-1.94647	-3.07384	-0.343414	0.0816304	0.269311	-1.08775	-1.68881	-2.88774	0.900453	-0.401893	3.2304	-0.921257	-1.70084	-1.83017	1.18148	0.236293	2.36315	0.616237	1.19223	0.964992
0.134962	0.122088	-4.0537	-1.87806	0.885458	0.864756	-0.124444	0.411084	-2.08644	-3.70008	-0.487335	0.100344	-0.731472	-0.798264	-2.59235	-2.99885	0.989605	0.167609	3.14634	-0.570826	-0.39154	-1.2094	1.38917	-0.815247	2.56032	0.471505	0.54496	0.893357
0.0752524	-0.00740018	-4.19084	-2.51607	0.561336	0.782531	0.252172	0.0413658	-1.73399	-4.24435	-0.395753	-0.3469	-1.71834	-0.278672	-2.82273	-3.6207	0.785507	0.581006	2.79997	-0.293092	0.622973	-1.00646	1.54058	-1.63272	2.79511	0.393139	-0.142894	0.928652
0.0596464	0.00446647	-3.66176	-2.88723	0.212082	0.652182	0.200143	-0.55896	-1.08721	-4.38297	-0.0372095	-1.13141	-2.14548	0.494076	-2.42876	-4.49306	0.250649	0.711763	2.26864	-0.127532	0.908577	-1.45597	1.51277	-1.74005	2.80793	0.417824	-0.472325	1.17304
0.0767229	0.187255	-2.70552	-2.8909	-0.00842757	0.460839	-0.0629223	-1.17101	-0.513483	-3.98617	0.452479	-1.96523	-1.77676	1.40416	-1.72338	-5.15417	-0.485773	0.596973	1.7617	0.0420127	0.557264	-2.45102	1.23248	-1.18066	2.29745	0.421869	-0.238141	1.62187
0.0567806	0.41032	-1.64729	-2.62083	0.014801	0.25807	-0.264771	-1.67762	-0.305903	-3.2428	0.89617	-2.57541	-0.825523	2.20806	-1.05983	-5.23306	-1.18564	0.328984	1.47399	0.387071	0.0264354	-3.56695	0.78778	-0.476441	1.19	0.262376	0.403072	2.15438
-0.0579134	0.504239	-0.817357	-2.27687	0.30016	0.0947051	-0.28958	-2.08002	-0.492766	-2.50561	1.22667	-2.85582	0.216359	2.62146	-0.635292	-4.73899	-1.63422	0.0181966	1.43673	0.943056	-0.227334	-4.28589	0.40348	0.0116155	-0.181667	-0.0514404	0.976709	2.54805
-0.26836	0.397566	-0.45034	-2.00157	0.724714	-0.013934	-0.234767	-2.42252	-0.843713	-2.00728	1.53179	-2.89807	0.910933	2.45797	-0.454249	-4.08934	-1.75709	-0.173824	1.49135	1.50302	-0.0415941	-4.29245	0.268876	-0.00551615	-1.19858	-0.30274	0.925503	2.53875
-0.538991	0.168257	-0.586551	-1.7887	1.05143	-0.0719745	-0.272306	-2.7189	-1.06347	-1.70893	1.9469	-2.89018	1.10858	1.74754	-0.435291	-3.80726	-1.64803	-0.16543	1.41792	1.71591	0.406662	-3.64653	0.362079	-0.432939	-1.3452	-0.187333	-0.0721413	1.94039
-0.847317	-0.0158803	-1.04914	-1.53883	1.05971	-0.0654421	-0.443439	-2.945	-1.01444	-1.40506	2.47939	-2.96299	0.934437	0.751608	-0.53695	-4.10744	-1.49888	0.0058624	1.12202	1.33162	0.776077	-2.71638	0.446069	-0.823565	-0.584844	0.456773	-1.84728	0.780276
-1.19418	-0.0132103	-1.54129	-1.1961	0.713938	0.0462028	-0.575038	-3.08094	-0.792714	-0.967436	2.92098	-3.09772	0.590899	-0.155031	-0.790638	-4.70365	-1.48208	0.248947	0.731396	0.399582	0.794668	-1.92329	0.268614	-0.867989	0.584964	1.46626	-3.7004	-0.643126
-1.55568	0.203322	-1.81251	-0.831076	0.232467	0.288816	-0.401523	-3.14028	-0.612627	-0.494969	2.95004	-3.15871	0.171022	-0.676576	-1.22758	-4.99721	-1.65356	0.49218	0.52248	-0.738759	0.398942	-1.4838	-0.198432	-0.674066	1.45448	2.32852	-4.66621	-1.85277
-1.83873	0.537335	-1.78111	-0.597793	-0.0328372	0.610191	0.200124	-3.15069	-0.614757	-0.239958	2.37252	-3.02003	-0.36652	-0.74513	-1.77685	-4.49761	-1.92196	0.713484	0.728299	-1.65331	-0.274738	-1.32894	-0.705671	-0.617699	1.55997	2.45521	-4.00713	-2.41131
-1.91584	0.831696	-1.53985	-0.61319	0.15498	0.851997	1.05489	-3.11301	-0.76257	-0.387653	1.31693	-2.685	-1.06894	-0.530402	-2.22955	-3.15437	-2.09532	0.92469	1.36355	-2.06266	-1.00229	-1.23888	-0.930748	-0.94269	0.944902	1.80607	-1.6678	-2.1388
-1.73249	0.952892	-1.26905	-0.866307	0.725825	0.803625	1.752	-2.99441	-0.898192	-0.889555	0.20846	-2.30648	-1.84747	-0.305824	-2.31339	-1.37159	-1.98847	1.13712	2.18253	-1.94009	-1.60095	-1.06965	-0.772891	-1.47638	0.0620693	0.583709	1.61738	-1.19006
-1.38812	0.845773	-1.13551	-1.22358	1.32595	0.33258	1.90033	-2.77454	-0.884855	-1.49304	-0.486421	-2.09262	-2.46567	-0.26255	-1.84575	0.271487	-1.54494	1.33714	2.79301	-1.452	-2.00054	-0.893722	-0.469932	-1.73779	-0.575767	-0.653763	4.66965	0.0519723
-1.09853	0.537262	-1.22577	-1.51144	1.55447	-0.481595	1.40231	-2.49637	-0.704063	-1.93215	-0.56225	-2.16748	-2.68383	-0.395184	-0.876844	1.36998	-0.899035	1.48336	2.85814	-0.822088	-2.22776	-0.957791	-0.419554	-1.36179	-0.7322	-1.23572	6.46139	1.18229
-1.05675	0.104292	-1.5107	-1.60695	1.24405	-1.31845	0.544998	-2.24967	-0.441876	-2.10537	-0.192363	-2.48587	-2.44628	-0.530793	0.274418	1.87148	-0.312177	1.51947	2.27684	-0.232711	-2.3317	-1.49923	-0.851886	-0.453679	-0.551542	-0.840439	6.59434	1.94148
-1.30923	-0.358951	-1.8398	-1.4817	0.579317	-1.76053	-0.17116	-2.07452	-0.209286	-2.0887	0.22318	-2.85928	-1.95243	-0.474608	1.14058	1.99254	0.00138489	1.39171	1.24738	0.203381	-2.31677	-2.55495	-1.63286	0.467059	-0.395801	0.29524	5.39812	2.26179
-1.7479	-0.75012	-1.9988	-1.19379	-0.0313793	-1.56009	-0.352994	-1.86955	-0.0827481	-1.99372	0.348377	-3.06935	-1.53742	-0.169697	1.33909	1.97917	0.0342095	1.06755	0.176716	0.439501	-2.14	-3.89151	-2.3581	0.896919	-0.558265	1.53436	3.65297	2.21038
-2.20702	-0.954781	-1.84527	-0.858326	-0.231946	-0.85663	0.0467393	-1.42244	-0.0969899	-1.82301	0.111691	-2.98737	-1.43798	0.237727	0.790366	1.91736	-0.0164913	0.560872	-0.521074	0.49272	-1.77318	-5.1007	-2.64733	0.761812	-1.05822	2.236	2.15575	1.90624
-2.56599	-0.866603	-1.44482	-0.619511	0.0601899	-0.156864	0.744178	-0.588179	-0.254048	-1.4629	-0.313635	-2.628	-1.61593	0.472366	-0.223695	1.73552	0.0660174	-0.0383384	-0.627796	0.428823	-1.26978	-5.7971	-2.39756	0.43653	-1.64219	2.13162	1.38153	1.46588
-2.77957	-0.450522	-1.07171	-0.616928	0.634387	-0.0343096	1.3637	0.512158	-0.513774	-0.809993	-0.686387	-2.1258	-1.778	0.300513	-1.21646	1.36685	0.303547	-0.554815	-0.210977	0.312708	-0.766491	-5.79096	-1.81532	0.36181	-1.9607	1.45024	1.37658	0.977225
-2.84361	0.189558	-1.02386	-0.929457	1.15507	-0.727894	1.703	1.46788	-0.786702	0.093029	-0.863071	-1.67358	-1.58914	-0.303676	-1.77767	0.901879	0.477682	-0.773364	0.445909	0.150436	-0.401921	-5.13468	-1.24099	0.625496	-1.80146	0.730819	1.86793	0.481089
-2.76529	0.812901	-1.38139	-1.51222	1.37433	-1.93477	1.80521	1.81249	-0.972289	1.02263	-0.842176	-1.45547	-0.930621	-1.09518	-1.79322	0.576251	0.305966	-0.540569	1.02048	-0.114372	-0.211263	-4.0398	-0.926935	0.900415	-1.26151	0.455445	2.48091	-0.0321824
-2.58731	1.14944	-1.92317	-2.17954	1.24437	-2.9751	1.77878	1.37162	-1.03308	1.64973	-0.70734	-1.57377	-0.011539	-1.64089	-1.46027	0.590552	-0.308514	0.133375	1.32068	-0.524554	-0.0888905	-2.75357	-0.927815	0.789707	-0.587673	0.75717	2.94358	-0.58197
-2.36172	1.05739	-2.29311	-2.6762	0.891478	-3.22766	1.67221	0.44309	-1.03336	1.66558	-0.554234	-1.97256	0.755712	-1.51497	-1.10773	0.912797	-1.16433	1.05454	1.34523	-1.01362	0.131978	-1.49134	-1.14249	0.241001	-0.0373304	1.40582	3.18263	-1.12273
-2.10919	0.617827	-2.28358	-2.81395	0.517575	-2.52358	1.3714	-0.371602	-1.08827	0.907543	-0.450174	-2.4123	1.02974	-0.517259	-0.970468	1.2372	-1.87199	1.93908	1.21483	-1.39073	0.528127	-0.440365	-1.42838	-0.373889	0.263108	1.89599	3.27037	-1.51029
-1.80709	0.087848	-1.99572	-2.58683	0.311858	-1.22192	0.70168	-0.581359	-1.26118	-0.542628	-0.418389	-2.57002	0.76211	1.191	-1.0754	1.1491	-2.09438	2.56036	1.04498	-1.44785	0.983591	0.22977	-1.68279	-0.589755	0.363819	1.78839	3.35082	-1.58069
-1.41472	-0.264466	-1.74634	-2.18133	0.398619	0.0599351	-0.362049	-0.140703	-1.51068	-2.32958	-0.430939	-2.25585	0.205368	3.11113	-1.28599	0.385214	-1.74523	2.83964	0.864744	-1.11661	1.2386	0.408491	-1.84912	-0.264583	0.386441	0.987538	3.4967	-1.30921
-0.951936	-0.331326	-1.8066	-1.86801	0.788511	0.839625	-1.58516	0.564172	-1.74452	-3.91693	-0.416948	-1.59803	-0.288268	4.59812	-1.43023	-0.986236	-1.02649	2.82066	0.63312	-0.542054	1.07895	0.115362	-1.88669	0.315446	0.365416	-0.19611	3.64415	-0.906788
-0.559695	-0.224638	-2.18799	-1.84203	1.35495	1.00653	-2.55924	1.05539	-1.92474	-4.8001	-0.292157	-1.01039	-0.51593	5.1375	-1.40598	-2.5696	-0.295314	2.57381	0.312646	0.000557665	0.525349	-0.479349	-1.76683	0.716601	0.177165	-1.20823	3.63926	-0.728385
-0.446865	-0.185887	-2.6423	-2.10917	1.92584	0.770896	-2.92854	1.13597	-2.109	-4.74013	0.00907508	-0.908845	-0.534592	4.56925	-1.21552	-3.80584	0.156371	2.13287	-0.0822561	0.286306	-0.142379	-1.12902	-1.51237	0.725176	-0.371488	-1.56294	3.33817	-1.02783
-0.730099	-0.415341	-2.86969	-2.48192	2.22462	0.416384	-2.60651	0.994353	-2.37641	-3.87621	0.521018	-1.37569	-0.565009	3.14538	-0.945116	-4.19742	0.27744	1.52066	-0.499643	0.274431	-0.568996	-1.63288	-1.23307	0.463043	-1.35128	-1.13421	2.6894	-1.75306
-1.29578	-0.938433	-2.76704	-2.68816	2.08206	0.076878	-1.84205	0.984802	-2.71138	-2.6436	1.24308	-2.05564	-0.781749	1.40775	-0.717592	-3.5051	0.268313	0.818365	-0.889057	0.0948743	-0.583254	-1.91463	-1.09457	0.204828	-2.56123	-0.238649	1.75593	-2.5693
-1.82366	-1.58457	-2.51185	-2.53662	1.58569	-0.289026	-1.08846	1.29245	-2.9718	-1.55204	2.11767	-2.39253	-1.16376	-0.0314237	-0.628502	-1.86365	0.401849	0.184054	-1.20944	-0.0838717	-0.326918	-2.01385	-1.21415	0.126132	-3.55082	0.563073	0.685364	-3.1089
-1.98515	-2.068	-2.40334	-2.04953	1.04099	-0.735848	-0.749157	1.75836	-2.98916	-0.96019	2.99533	-2.02795	-1.52671	-0.704944	-0.685153	0.227102	0.773464	-0.221135	-1.40443	-0.184781	-0.143251	-2.02457	-1.55338	0.199604	-3.8249	0.825352	-0.338297	-3.24145
-1.6763	-2.11229	-2.58557	-1.47747	0.795294	-1.16083	-0.957412	1.98949	-2.71461	-0.959192	3.64052	-1.04949	-1.70901	-0.441573	-0.797754	2.07063	1.17891	-0.340967	-1.39537	-0.249701	-0.300584	-2.03506	-1.90061	0.247449	-3.11067	0.48757	-1.14223	-3.13242
-1.10438	-1.57198	-2.89299	-1.16768	1.02944	-1.31057	-1.53317	1.65881	-2.27538	-1.39356	3.81823	0.0843791	-1.74704	0.577072	-0.859074	3.0685	1.23678	-0.26416	-1.12329	-0.361739	-0.751563	-2.08128	-1.97647	0.0364447	-1.518	-0.138465	-1.61153	-3.04853
-0.655567	-0.527937	-2.96697	-1.34861	1.65194	-0.978621	-2.13975	0.775073	-1.88796	-1.97835	3.42309	0.848107	-1.86941	1.88535	-0.865953	3.00126	0.675271	-0.151938	-0.605734	-0.54268	-1.10406	-2.10136	-1.60431	-0.634414	0.506771	-0.637608	-1.72582	-3.10053
-0.636301	0.680643	-2.55517	-1.96415	2.36325	-0.215619	-2.5165	-0.265267	-1.70444	-2.45067	2.55231	0.939583	-2.29153	2.93844	-0.96132	2.11831	-0.441655	-0.1115	0.0527638	-0.713544	-0.837851	-1.91205	-0.840562	-1.81571	2.40039	-0.78718	-1.55717	-3.1652
-1.07158	1.54449	-1.73598	-2.67596	2.83789	0.653	-2.61588	-0.884182	-1.72056	-2.69405	1.45876	0.386858	-2.98545	3.38112	-1.31717	0.967981	-1.72792	-0.124223	0.712553	-0.749676	0.353383	-1.2664	0.0162147	-3.27178	3.73828	-0.644281	-1.21148	-3.0476
-1.69668	1.60879	-0.871611	-3.04598	2.8995	1.23682	-2.5684	-0.664748	-1.80958	-2.77712	0.420121	-0.52669	-3.64709	3.22771	-1.93151	0.0843348	-2.7115	-0.0888334	1.26715	-0.588951	2.29425	-0.0116991	0.552755	-4.46115	4.38094	-0.389003	-0.741578	-2.70973
-2.14093	0.743225	-0.333187	-2.78833	2.58586	1.34629	-2.5422	0.3736	-1.83766	-2.87688	-0.375719	-1.41655	-3.91708	2.82298	-2.53049	-0.255967	-3.10355	0.0627501	1.67602	-0.309791	4.30809	1.74051	0.451743	-4.75649	4.44969	-0.104317	-0.097714	-2.33736
-2.17387	-0.716468	-0.236493	-1.92127	2.08361	1.09472	-2.62327	1.73697	-1.76045	-3.12921	-0.861315	-1.94693	-3.67534	2.5958	-2.71057	-0.0738643	-2.90769	0.283479	1.95216	-0.111367	5.49986	3.58695	-0.318242	-3.85738	4.1807	0.290893	0.831793	-2.19002
-1.84675	-2.08818	-0.399109	-0.712902	1.5938	0.767485	-2.78451	2.69717	-1.63371	-3.51413	-1.0514	-1.94624	-3.15198	2.76909	-2.24792	0.432258	-2.32615	0.438382	2.12622	-0.196643	5.22182	5.02968	-1.44759	-2.04973	3.76693	0.880363	2.09748	-2.39338
-1.43475	-2.69162	-0.520655	0.442097	1.22114	0.591743	-2.92321	2.69094	-1.54857	-3.86482	-0.998529	-1.46988	-2.75612	3.22312	-1.32686	1.02554	-1.57628	0.417567	2.20593	-0.636498	3.4608	5.7972	-2.42158	0.0672017	3.28049	1.51251	3.55842	-2.86903
-1.22272	-2.22376	-0.405022	1.23192	0.953595	0.608065	-2.91741	1.64825	-1.55775	-3.98845	-0.780071	-0.778351	-2.76806	3.59371	-0.471505	1.49967	-0.771677	0.234595	2.14742	-1.31733	0.890812	6.04492	-2.78531	1.60481	2.70308	1.92633	4.84865	-3.43704
-1.2906	-0.925889	-0.0477651	1.5376	0.730649	0.727575	-2.6811	0.0362458	-1.65133	-3.79681	-0.500176	-0.217547	-3.14492	3.5172	-0.200896	1.70344	0.0611733	0.022595	1.86732	-2.01497	-1.47317	6.23672	-2.37496	2.00432	2.02727	1.9627	5.50404	-3.95613
-1.45963	0.561326	0.434549	1.41037	0.534124	0.878791	-2.21933	-1.42988	-1.78805	-3.35183	-0.273026	-0.0477088	-3.57607	2.84554	-0.641207	1.58283	0.877755	-0.0720805	1.31246	-2.53645	-2.81858	6.7504	-1.36569	1.35159	1.35342	1.26085	5.21127	-4.35882
-1.44144	1.55873	0.921402	0.990222	0.420781	1.07831	-1.6634	-2.22942	-1.93925	-2.81809	-0.185445	-0.315175	-3.71628	1.70729	-1.45346	1.23481	1.53142	-0.0168522	0.547352	-2.81703	-2.93771	7.50275	-0.12327	0.210388	0.904069	-0.207502	4.03203	-4.57689
-1.07106	1.70394	1.33739	0.436559	0.469874	1.35845	-1.24033	-2.32822	-2.10102	-2.38501	-0.272295	-0.843851	-3.40798	0.421105	-2.27151	0.899696	1.7956	0.0532125	-0.223214	-2.90439	-2.25179	7.92137	1.00878	-0.741565	0.921796	-2.02166	2.43156	-4.47392
-0.437184	1.10152	1.61605	-0.102756	0.696963	1.64856	-1.1579	-2.11505	-2.26973	-2.21251	-0.519959	-1.34923	-2.75288	-0.646095	-2.69165	0.848561	1.49369	-0.104412	-0.738381	-2.86579	-1.47445	7.33749	1.83403	-1.04001	1.4997	-3.60998	1.06772	-3.88218
0.190929	0.205529	1.65107	-0.504841	1.01687	1.76697	-1.46426	-2.04389	-2.41488	-2.39682	-0.870189	-1.60218	-2.02725	-1.20061	-2.62004	1.22354	0.651246	-0.692195	-0.817735	-2.71738	-1.15312	5.52949	2.29667	-0.585509	2.46348	-4.55916	0.422379	-2.75619
0.569404	-0.471024	1.31791	-0.696156	1.29191	1.56858	-1.99413	-2.26665	-2.48454	-2.92808	-1.256	-1.54533	-1.52736	-1.10951	-2.28393	1.94773	-0.446141	-1.7119	-0.449756	-2.4428	-1.37462	3.0018	2.41825	0.389623	3.41142	-4.78232	0.437432	-1.31544
0.643578	-0.63863	0.579203	-0.681572	1.42116	1.11665	-2.46704	-2.53703	-2.44446	-3.64827	-1.58166	-1.30046	-1.43243	-0.456923	-1.9592	2.77085	-1.35457	-2.8859	0.214642	-2.06126	-1.79076	0.765518	2.26659	1.4642	3.91414	-4.48204	0.798648	0.145
0.545383	-0.34823	-0.405414	-0.540649	1.39153	0.692308	-2.67571	-2.43974	-2.31771	-4.26499	-1.73151	-1.07383	-1.72808	0.465642	-1.76747	3.40616	-1.69327	-3.73709	0.92944	-1.6428	-1.91147	-0.24551	1.96792	2.20896	3.75327	-3.94724	1.14352	1.20115
0.452603	0.104902	-1.28195	-0.371452	1.25472	0.594196	-2.60761	-1.74564	-2.18582	-4.46167	-1.63511	-1.02529	-2.20556	1.27998	-1.65036	3.65171	-1.35835	-3.82372	1.4315	-1.30604	-1.45649	0.276007	1.70405	2.36106	3.03697	-3.33276	1.31603	1.58153
0.44864	0.408578	-1.66469	-0.219504	1.06932	0.887094	-2.38803	-0.612666	-2.14241	-4.06616	-1.33857	-1.18552	-2.54526	1.72289	-1.46433	3.4293	-0.596099	-3.00652	1.52059	-1.11806	-0.541194	1.86388	1.64634	1.94193	2.10894	-2.58755	1.46688	1.35433
0.495851	0.435275	-1.37145	-0.0609885	0.874577	1.32529	-2.0972	0.506281	-2.23092	-3.16994	-1.0071	-1.46732	-2.47305	1.79851	-1.09408	2.76692	0.116639	-1.56466	1.14836	-1.04699	0.402758	3.61367	1.85154	1.25233	1.31522	-1.58638	1.85544	0.861341
0.515346	0.28481	-0.563056	0.135737	0.714176	1.53101	-1.64614	1.15764	-2.41505	-2.10499	-0.827622	-1.74834	-1.92942	1.74844	-0.528225	1.7897	0.325502	-0.0578724	0.478927	-1.01232	0.897993	4.75561	2.2025	0.716833	0.798415	-0.355233	2.53197	0.494683
0.476315	0.153048	0.323729	0.333832	0.659529	1.28483	-0.854002	1.15873	-2.60633	-1.28126	-0.873749	-1.95473	-1.14945	1.84192	0.122089	0.730842	-0.149299	0.985239	-0.152455	-0.966922	0.703043	5.08233	2.46088	0.642476	0.465192	0.806384	3.17768	0.456775
0.415943	0.15126	0.809208	0.432714	0.7765	0.691696	0.326998	0.670045	-2.72582	-0.987215	-1.04926	-2.08746	-0.571397	2.14852	0.725695	-0.101495	-1.10009	1.34153	-0.405631	-0.927223	-0.0593632	4.9684	2.41629	1.02616	0.132149	1.43566	3.25364	0.661026
0.397326	0.246647	0.615708	0.372646	1.04961	0.0995884	1.65713	0.0552767	-2.74968	-1.27569	-1.17109	-2.18877	-0.589647	2.48229	1.21565	-0.45513	-2.03105	1.15401	-0.137969	-0.924899	-0.98681	4.99991	2.03174	1.52723	-0.286532	1.19646	2.37315	0.843499
0.467408	0.381693	-0.218758	0.238799	1.34552	-0.14719	2.70256	-0.346772	-2.70614	-1.98523	-1.12762	-2.29052	-1.28952	2.56335	1.51106	-0.307397	-2.43152	0.771059	0.502864	-0.936104	-1.633	5.49224	1.4752	1.62683	-0.707109	0.13893	0.633634	0.800594
0.652872	0.638013	-1.39745	0.235486	1.47768	0.0747316	3.12916	-0.390898	-2.63622	-2.85315	-0.972641	-2.38589	-2.35141	2.25915	1.66597	0.0665945	-2.07219	0.508248	1.17004	-0.869767	-1.7555	6.2457	1.007	0.894547	-0.964733	-1.2825	-1.34501	0.567682
0.975391	1.2299	-2.5309	0.516109	1.33701	0.618966	2.94998	-0.157043	-2.56064	-3.63876	-0.871027	-2.43514	-3.22145	1.70775	1.84716	0.234824	-1.13327	0.496893	1.52457	-0.637297	-1.43163	6.71555	0.805076	-0.768874	-0.970265	-2.47054	-2.72904	0.394777
1.44895	2.26153	-3.31565	1.0108	0.979538	1.1823	2.50043	0.142355	-2.48437	-4.20561	-0.950601	-2.39124	-3.45748	1.23253	2.16553	-0.106687	-0.0668535	0.682017	1.40826	-0.242251	-0.975041	6.46359	0.859324	-3.02994	-0.802182	-3.0431	-2.93244	0.531364
2.05313	3.44912	-3.65049	1.42543	0.591559	1.47156	2.14794	0.306978	-2.42993	-4.55395	-1.19784	-2.22828	-3.01544	1.12671	2.53879	-0.911529	0.71459	0.917657	0.87846	0.195819	-0.71145	5.5418	1.00813	-5.21523	-0.672723	-3.04078	-1.92938	0.986098
2.71149	4.12608	-3.65083	1.44017	0.358853	1.32151	1.98121	0.259929	-2.4587	-4.80326	-1.48263	-1.96321	-2.27096	1.47325	2.68981	-1.80044	1.09323	1.06817	0.118143	0.51147	-0.769391	4.5104	1.07522	-6.5676	-0.819101	-2.82776	-0.228227	1.46042
3.30485	3.65351	-3.55532	0.947752	0.346681	0.729432	1.75107	0.0702231	-2.64486	-5.1197	-1.67072	-1.66524	-1.76248	2.1181	2.30633	-2.30095	1.25813	1.06121	-0.684305	0.603345	-1.02935	4.07756	0.994896	-6.56086	-1.38065	-2.67651	1.44172	1.53579
3.71938	1.98743	-3.5618	0.12944	0.479534	-0.171776	1.11919	-0.111515	-3.00708	-5.60709	-1.71295	-1.44638	-1.84258	2.7901	1.27856	-2.14771	1.48985	0.891768	-1.40203	0.499627	-1.25063	4.63588	0.843387	-5.13185	-2.27672	-2.65263	2.50065	1.00036
3.89977	-0.0524405	-3.68191	-0.684382	0.619217	-1.17056	-0.00209146	-0.149998	-3.44882	-6.22341	-1.64509	-1.43079	-2.47729	3.26433	-0.149686	-1.48305	1.91253	0.601208	-1.96883	0.336679	-1.25951	6.03186	0.778775	-2.7122	-3.35772	-2.70986	2.72382	0.0751046

## Sheet: Fig. 2 Intensity
DMT														PCB
1	0	0	0	0	0	0	2	3	3	0	0	0	0	0	0	0	0	0	1	0	0	0	0	0	0	0	0
1	0	0	0	1	0	0	2	0	1	0	0	0	0	0	0	0	0	0	1	0	0	0	0	0	0	0	0
1	0	0	0	1	0	0	2	0	1	0	0	0	0	0	0	0	0	0	0	0	0	0	0	0	0	0	0
1	0	0	0	1	0	0	1	0	1	0	0	0	0	0	0	0	0	0	1	0	0	0	0	0	0	0	0
1	0	0	0	1	0	1	2	0	0	0	0	0	0	0	0	0	0	0	1	0	0	0	0	0	0	0	0
1	0	0	0	1	0	0	2	0	0	0	0	0	0	0	0	0	0	0	0	0	0	0	0	0	0	0	0
1	0	0	0	1	0	0	1	0	0	0	0	0	0	0	0	0	0	0	1	0	0	0	0	0	0	0	0
1	0	0	0	1	0	0	3	0	0	0	0	0	0	0	0	0	0	0	1	0	1	0	0	0	0	0	0
4	7	4	6	10	11	10	9	10	10	10	8	10	10	0	0	0	0	0	2	0	2	0	0	0	0	0	0
6	10	6	8	10	11	11	10	11	9	10	9	10	9	0	0	0	0	0	0	0	0	0	0	0	0	0	0
6	8	8	6	9	11	11	10	10	9	10	7	10	7	0	0	0	0	0	2	0	0	0	0	0	0	0	0
5	7	8	6	9	10	10	7	10	8	10	6	10	4	0	0	0	0	0	0	0	0	0	0	0	0	0	0
4	6	7	4	6	10	10	5	10	7	10	6	9	1	0	0	0	0	0	0	0	0	0	0	0	0	0	0
3	6	3	2	4	10	10	3	10	6	10	5	9	1	0	0	0	0	0	0	0	0	0	0	0	0	0	0
3	3	3	1	4	8	10	2	10	5	10	4	8	0	0	0	0	0	0	0	0	0	0	0	0	0	0	0
2	3	2	0	3	8	10	2	9	3	9	3	8	0	0	0	0	0	0	0	0	0	0	0	0	0	0	0
2	2	2	0	2	8	9	1	8	2	9	1	6	0	0	0	0	0	0	0	0	0	0	0	0	0	0	0
4	2	1	0	2	6	9	1	8	2	5	1	4	0	0	0	0	0	0	0	0	0	0	0	0	0	0	0
1	1	1	0	2	6	8	1	8	1	3	1	1	0	0	0	0	0	0	0	0	0	0	0	0	0	0	0
1	1	1	0	1	6	8	0	7	1	2	0	0	0	0	0	0	0	0	0	0	0	0	0	0	0	0	0
1	1	1	0	1	4	7	0	7	1	1	0	0	0	0	0	0	0	0	0	0	0	0	0	0	0	0	0
1	0	1	0	1	5	5	0	6	0	0	0	0	0	0	0	0	0	0	0	0	0	0	0	0	0	0	0
0	0	1	0	1	4	4	0	5	0	2	0	0	0	0	0	0	0	0	0	0	0	0	0	0	0	0	0
0	0	1	0	0	4	3	0	5	0	1	0	0	0	0	0	0	0	0	0	0	0	0	0	0	0	0	0
0	0	1	0	0	3	1	0	5	0	1	0	0	0	0	0	0	0	0	0	0	0	0	0	0	0	0	0
0	0	1	0	0	3	0	0	5	0	0	0	0	0	0	0	0	0	0	0	0	0	0	0	0	0	0	0
0	0	1	0	0	3	0	0	4	0	2	0	0	0	0	0	0	0	0	0	0	0	0	0	0	0	0	0
0	0	1	0	0	1	0	0	3	0	1	0	0	0	0	0	0	0	0	0	0	0	0	0	0	0	0	0

## Sheet: Fig. 3
region list	∆CE	corr(CE,LZ)	corr(CE,Int)	2a density
7Networks_LH_Vis_1	-0.157639	-0.313148	-0.523027	-0.416348
7Networks_LH_Vis_2	-0.299909	-0.369455	-0.73794	0.0438017
7Networks_LH_Vis_3	-0.425589	-0.474303	-0.771383	0.0121252
7Networks_LH_Vis_4	-0.298367	-0.361507	-0.722315	0.297571
7Networks_LH_Vis_5	-0.332911	-0.390683	-0.800714	0.318694
7Networks_LH_Vis_6	-0.436717	-0.387945	-0.803729	0.36087
7Networks_LH_Vis_7	-0.253534	-0.241251	-0.770834	0.722137
7Networks_LH_Vis_8	-0.185184	-0.318057	-0.633499	0.392533
7Networks_LH_Vis_9	-0.387091	-0.426323	-0.841558	0.233227
7Networks_LH_SomMot_1	-0.28028	-0.369077	-0.640352	0.672273
7Networks_LH_SomMot_2	-0.243687	-0.267105	-0.506306	0.205467
7Networks_LH_SomMot_3	-0.390261	-0.421928	-0.812775	0.594307
7Networks_LH_SomMot_4	-0.429284	-0.411447	-0.772205	-0.0876747
7Networks_LH_SomMot_5	-0.105819	-0.300912	-0.687775	-0.549189
7Networks_LH_SomMot_6	-0.110258	-0.237866	-0.623904	-0.594329
7Networks_LH_DorsAttn_Post_1	-0.156913	-0.287927	-0.529332	0.54913
7Networks_LH_DorsAttn_Post_2	-0.527095	-0.449531	-0.906251	0.453152
7Networks_LH_DorsAttn_Post_3	-0.352399	-0.447384	-0.719847	0.100092
7Networks_LH_DorsAttn_Post_4	-0.295149	-0.290499	-0.709431	-0.164001
7Networks_LH_DorsAttn_Post_5	-0.352753	-0.406429	-0.718203	0.0939767
7Networks_LH_DorsAttn_Post_6	-0.204048	-0.1388	-0.499727	-0.220161
7Networks_LH_DorsAttn_PrCv_1	-0.417467	-0.415034	-0.843477	0.667761
7Networks_LH_DorsAttn_FEF_1	-0.20515	-0.355227	-0.660637	0.33145
7Networks_LH_SalVentAttn_ParOper_1	-0.370993	-0.362853	-0.770012	0.808252
7Networks_LH_SalVentAttn_FrOperIns_1	-0.165398	-0.2803	-0.56113	-0.0989301
7Networks_LH_SalVentAttn_FrOperIns_2	-0.325652	-0.348482	-0.705593	0.78074
7Networks_LH_SalVentAttn_PFCl_1	-0.420673	-0.363626	-0.875824	0.796898
7Networks_LH_SalVentAttn_Med_1	-0.303948	-0.354208	-0.711624	0.570009
7Networks_LH_SalVentAttn_Med_2	-0.265683	-0.278927	-0.825111	0.256441
7Networks_LH_SalVentAttn_Med_3	-0.096098	-0.208857	-0.481634	0.412907
7Networks_LH_Limbic_OFC_1	-0.0218399	-0.209829	-0.221217	0.565306
7Networks_LH_Limbic_TempPole_1	0.042815	-0.00154065	-0.0740133	-0.167258
7Networks_LH_Limbic_TempPole_2	-0.0970337	-0.168769	-0.689146	0.915935
7Networks_LH_Cont_Par_1	-0.542574	-0.541103	-0.888433	0.671741
7Networks_LH_Cont_PFCl_1	-0.557029	-0.531968	-0.889256	0.64159
7Networks_LH_Cont_pCun_1	-0.410306	-0.378719	-0.890078	0.314112
7Networks_LH_Cont_Cing_1	-0.327076	-0.310043	-0.771108	0.280504
7Networks_LH_Default_Temp_1	-0.241393	-0.264895	-0.690516	0.785986
[truncated: 78 more rows]

## Sheet: Fig 4
region list	5-HT2a	5-HT1a	5-HT1b	5-HT4	5-HTT
[truncated: 116 more rows]

[truncated: 1 more sheets: Fig. 5]
